# Supplementary material for: Gene expression changes in long-term culture of T-cell clones: genomic effects of chronic antigenic stress in aging and immunosenescence
Source: Aging Cell. 2007 Apr 1;6(2):155–63. doi: 10.1111/j.1474-9726.2007.00269.x (PMC2049045; doi:10.1111/j.1474-9726.2007.00269.x)
Supplement: Table S1 — Extracted data used for GeneSpring analysis of T-cell clone senescence. [file ace0006-0155-ts1.xls]

## Sheet: Sample and Slide information
	Population Doublings (PD)	Population Doublings (PD)	Clone
slide number	546 channel	646 channel
2	71	85	433-14
3	71	99	433-14
5	71	129	433-14
19	99	71	433-14
20	129	71	433-14
18	85	71	433-14
6	78	78	433-21
7	78	78	433-21
9	78	85	433-21
11	78	122	433-21
17	122	78	433-21
14	85	78	433-21
21	56	143	433-26
22	56	98	433-26
1	56	84	433-6
4	56	106	433-6
12	84	56	433-6
15	106	56	433-6
8	43	85	433-7
10	43	115	433-7
16	115	43	433-7
13	85	43	433-7

## Sheet: Clone 433-6
Slide 1					Slide 4					Slide 12					Slide 15
Name	Identifier	F546 Mean - Background	F646 Mean - Background		Name	Identifier	F546 Mean - Background	F646 Mean - Background		Name	Identifier	F546 Mean - Background	F646 Mean - Background		Name	Identifier	F546 Mean - Background	F646 Mean - Background
unknown	CY3	53249	468		unknown	CY3	20295	438		unknown	CY3	64706	766		unknown	CY3	65279	1106
unknown	CY3	61983	719		unknown	CY3	9723	249		unknown	CY3	65093	879		unknown	CY3	64344	1202
		188	162				191	194				218	158				283	250
Homo sapiens cDNA: FLJ23196 fis	AK026849	249	203		Homo sapiens cDNA: FLJ23196 fis	AK026849	271	428		Homo sapiens cDNA: FLJ23196 fis	AK026849	414	276		Homo sapiens cDNA: FLJ23196 fis	AK026849	1833	551
Homo sapiens galactosidase	NM_000169	691	711		Homo sapiens galactosidase	NM_000169	608	2204		Homo sapiens galactosidase	NM_000169	1834	665		Homo sapiens galactosidase	NM_000169	5362	2303
Homo sapiens amylase	NM_000699	225	230		Homo sapiens amylase	NM_000699	193	168		Homo sapiens amylase	NM_000699	361	206		Homo sapiens amylase	NM_000699	1095	619
Homo sapiens sialyltransferase 8 (alpha-N-acetylneuraminate: alpha-2	NM_003034	213	235		Homo sapiens sialyltransferase 8 (alpha-N-acetylneuraminate: alpha-2	NM_003034	388	365		Homo sapiens sialyltransferase 8 (alpha-N-acetylneuraminate: alpha-2	NM_003034	337	241		Homo sapiens sialyltransferase 8 (alpha-N-acetylneuraminate: alpha-2	NM_003034	787	292
Homo sapiens GDP-mannose pyrophosphorylase B (GMPPB)	NM_013334	560	983		Homo sapiens GDP-mannose pyrophosphorylase B (GMPPB)	NM_013334	407	671		Homo sapiens GDP-mannose pyrophosphorylase B (GMPPB)	NM_013334	1855	780		Homo sapiens GDP-mannose pyrophosphorylase B (GMPPB)	NM_013334	9225	4416
Homo sapiens 5	NM_006441	494	784		Homo sapiens 5	NM_006441	441	1205		Homo sapiens 5	NM_006441	1456	702		Homo sapiens 5	NM_006441	6552	1201
Homo sapiens solute carrier family 25 (mitochondrial carrier; adenine nucleotide translocator)	NM_001151	334	378		Homo sapiens solute carrier family 25 (mitochondrial carrier; adenine nucleotide translocator)	NM_001151	361	387		Homo sapiens solute carrier family 25 (mitochondrial carrier; adenine nucleotide translocator)	NM_001151	888	399		Homo sapiens solute carrier family 25 (mitochondrial carrier; adenine nucleotide translocator)	NM_001151	2469	618
Homo sapiens solute carrier family 25 (mitochondrial carrier; adenine nucleotide translocator)	NM_001152	3809	5034		Homo sapiens solute carrier family 25 (mitochondrial carrier; adenine nucleotide translocator)	NM_001152	990	7744		Homo sapiens solute carrier family 25 (mitochondrial carrier; adenine nucleotide translocator)	NM_001152	10759	3359		Homo sapiens solute carrier family 25 (mitochondrial carrier; adenine nucleotide translocator)	NM_001152	43666	8441
Homo sapiens SCO (cytochrome oxidase deficient	NM_005138	1750	3265		Homo sapiens SCO (cytochrome oxidase deficient	NM_005138	932	6243		Homo sapiens SCO (cytochrome oxidase deficient	NM_005138	4890	2129		Homo sapiens SCO (cytochrome oxidase deficient	NM_005138	44194	14983
Homo sapiens holocytochrome c synthase (cytochrome c heme-lyase) (HCCS) mRNA	NM_005333	2500	4829		Homo sapiens holocytochrome c synthase (cytochrome c heme-lyase) (HCCS) mRNA	NM_005333	1027	6151		Homo sapiens holocytochrome c synthase (cytochrome c heme-lyase) (HCCS) mRNA	NM_005333	7259	2193		Homo sapiens holocytochrome c synthase (cytochrome c heme-lyase) (HCCS) mRNA	NM_005333	25260	5596
Homo sapiens cytochrome P450	NM_000767	439	554		Homo sapiens cytochrome P450	NM_000767	385	346		Homo sapiens cytochrome P450	NM_000767	1081	706		Homo sapiens cytochrome P450	NM_000767	2700	1007
Homo sapiens NADH dehydrogenase (ubiquinone) 1 alpha subcomplex	NM_002490	1349	1516		Homo sapiens NADH dehydrogenase (ubiquinone) 1 alpha subcomplex	NM_002490	583	2636		Homo sapiens NADH dehydrogenase (ubiquinone) 1 alpha subcomplex	NM_002490	3780	1187		Homo sapiens NADH dehydrogenase (ubiquinone) 1 alpha subcomplex	NM_002490	14744	3165
Homo sapiens cytochrome b-245	NM_000101	600	1122		Homo sapiens cytochrome b-245	NM_000101	438	2035		Homo sapiens cytochrome b-245	NM_000101	2326	605		Homo sapiens cytochrome b-245	NM_000101	6302	1536
Homo sapiens fatty acid binding protein 3	NM_004102	955	1713		Homo sapiens fatty acid binding protein 3	NM_004102	460	937		Homo sapiens fatty acid binding protein 3	NM_004102	3438	1159		Homo sapiens fatty acid binding protein 3	NM_004102	6994	4961
Homo sapiens mRNA for KIAA1637 protein	NM_020967	446	451		Homo sapiens mRNA for KIAA1637 protein	NM_020967	243	598		Homo sapiens mRNA for KIAA1637 protein	NM_020967	553	371		Homo sapiens mRNA for KIAA1637 protein	NM_020967	2249	570
unknown	SB	343	201		unknown	SB	242	377		unknown	SB	247	229		unknown	SB	320	190
		166	165				136	221				185	278				252	180
		263	148				299	235				226	240				242	223
unknown	CY3	64772	340		unknown	CY3	11535	170		unknown	CY3	63263	625		unknown	CY3	64582	1445
unknown	CY3	63500	306		unknown	CY3	11001	196		unknown	CY3	64870	687		unknown	CY3	64439	1543
unknown	CY3	60209	451		unknown	CY3	15916	439		unknown	CY3	64843	598		unknown	CY3	64201	972
Homo sapiens guanylate binding protein 1, interferon-inducible, 67kD (GBP1) mRNA	NM_002053	690	670		Homo sapiens guanylate binding protein 1, interferon-inducible, 67kD (GBP1) mRNA	NM_002053	413	942		Homo sapiens guanylate binding protein 1, interferon-inducible, 67kD (GBP1) mRNA	NM_002053	1645	543		Homo sapiens guanylate binding protein 1, interferon-inducible, 67kD (GBP1) mRNA	NM_002053	6878	3472
Homo sapiens CD86 antigen (CD28 antigen ligand 2, B7-2 antigen) (CD86), mRNA	NM_006889	419	724		Homo sapiens CD86 antigen (CD28 antigen ligand 2, B7-2 antigen) (CD86), mRNA	NM_006889	306	823		Homo sapiens CD86 antigen (CD28 antigen ligand 2, B7-2 antigen) (CD86), mRNA	NM_006889	1167	368		Homo sapiens CD86 antigen (CD28 antigen ligand 2, B7-2 antigen) (CD86), mRNA	NM_006889	2350	1093
Homo sapiens deleted in malignant brain tumors 1 (DMBT1), transcript variant 2, mRNA	NM_007329	244	202		Homo sapiens deleted in malignant brain tumors 1 (DMBT1), transcript variant 2, mRNA	NM_007329	280	268		Homo sapiens deleted in malignant brain tumors 1 (DMBT1), transcript variant 2, mRNA	NM_007329	423	221		Homo sapiens deleted in malignant brain tumors 1 (DMBT1), transcript variant 2, mRNA	NM_007329	384	237
Homo sapiens granulysin (GNLY), transcript variant 519, mRNA	NM_012483	2158	7934		Homo sapiens granulysin (GNLY), transcript variant 519, mRNA	NM_012483	1733	13670		Homo sapiens granulysin (GNLY), transcript variant 519, mRNA	NM_012483	20972	3831		Homo sapiens granulysin (GNLY), transcript variant 519, mRNA	NM_012483	25845	10865
Homo sapiens stannin (SNN) mRNA, and translated products	NM_003498	438	549		Homo sapiens stannin (SNN) mRNA, and translated products	NM_003498	270	595		Homo sapiens stannin (SNN) mRNA, and translated products	NM_003498	1557	379		Homo sapiens stannin (SNN) mRNA, and translated products	NM_003498	2632	1050
Homo sapiens mRNA for heat shock protein apg-2, complete cds	AB023420	468	413		Homo sapiens mRNA for heat shock protein apg-2, complete cds	AB023420	416	1787		Homo sapiens mRNA for heat shock protein apg-2, complete cds	AB023420	1088	538		Homo sapiens mRNA for heat shock protein apg-2, complete cds	AB023420	8344	1841
Homo sapiens Purkinje cell protein 4 (PCP4) mRNA	NM_006198	591	921		Homo sapiens Purkinje cell protein 4 (PCP4) mRNA	NM_006198	372	727		Homo sapiens Purkinje cell protein 4 (PCP4) mRNA	NM_006198	1786	704		Homo sapiens Purkinje cell protein 4 (PCP4) mRNA	NM_006198	5718	1373
Homo sapiens a disintegrin and metalloproteinase domain 23 (ADAM23) mRNA	NM_003812	301	456		Homo sapiens a disintegrin and metalloproteinase domain 23 (ADAM23) mRNA	NM_003812	209	520		Homo sapiens a disintegrin and metalloproteinase domain 23 (ADAM23) mRNA	NM_003812	604	240		Homo sapiens a disintegrin and metalloproteinase domain 23 (ADAM23) mRNA	NM_003812	1493	500
Homo sapiens glutathione S-transferase M3 (brain) (GSTM3) mRNA	NM_000849	312	253		Homo sapiens glutathione S-transferase M3 (brain) (GSTM3) mRNA	NM_000849	259	370		Homo sapiens glutathione S-transferase M3 (brain) (GSTM3) mRNA	NM_000849	499	392		Homo sapiens glutathione S-transferase M3 (brain) (GSTM3) mRNA	NM_000849	909	460
Homo sapiens Testis-specific basic protein on Y, 2 (BPY2), mRNA	NM_004678	308	286		Homo sapiens Testis-specific basic protein on Y, 2 (BPY2), mRNA	NM_004678	274	275		Homo sapiens Testis-specific basic protein on Y, 2 (BPY2), mRNA	NM_004678	634	475		Homo sapiens Testis-specific basic protein on Y, 2 (BPY2), mRNA	NM_004678	1386	420
Homo sapiens ephrin-A2 (EFNA2) mRNA	NM_001405	676	470		Homo sapiens ephrin-A2 (EFNA2) mRNA	NM_001405	254	533		Homo sapiens ephrin-A2 (EFNA2) mRNA	NM_001405	549	329		Homo sapiens ephrin-A2 (EFNA2) mRNA	NM_001405	9640	5328
Homo sapiens WNT1 inducible signaling pathway protein 3 (WISP3) mRNA	NM_003880	517	2221		Homo sapiens WNT1 inducible signaling pathway protein 3 (WISP3) mRNA	NM_003880	265	246		Homo sapiens WNT1 inducible signaling pathway protein 3 (WISP3) mRNA	NM_003880	365	260		Homo sapiens WNT1 inducible signaling pathway protein 3 (WISP3) mRNA	NM_003880	646	361
Homo sapiens plakophilin 1 (ectodermal dysplasia/skin fragility syndrome) (PKP1) mRNA	NM_000299	269	194		Homo sapiens plakophilin 1 (ectodermal dysplasia/skin fragility syndrome) (PKP1) mRNA	NM_000299	201	165		Homo sapiens plakophilin 1 (ectodermal dysplasia/skin fragility syndrome) (PKP1) mRNA	NM_000299	381	213		Homo sapiens plakophilin 1 (ectodermal dysplasia/skin fragility syndrome) (PKP1) mRNA	NM_000299	396	267
Homo sapiens insulin-like 5 (INSL5)	NM_005478	238	210		Homo sapiens insulin-like 5 (INSL5)	NM_005478	290	260		Homo sapiens insulin-like 5 (INSL5)	NM_005478	375	226		Homo sapiens insulin-like 5 (INSL5)	NM_005478	390	375
Homo sapiens cadherin 11 (OB-cadherin	NM_001797	264	374		Homo sapiens cadherin 11 (OB-cadherin	NM_001797	352	337		Homo sapiens cadherin 11 (OB-cadherin	NM_001797	739	290		Homo sapiens cadherin 11 (OB-cadherin	NM_001797	1830	979
Homo sapiens statherin (STATH) mRNA	NM_003154	373	537		Homo sapiens statherin (STATH) mRNA	NM_003154	271	278		Homo sapiens statherin (STATH) mRNA	NM_003154	428	262		Homo sapiens statherin (STATH) mRNA	NM_003154	2571	1203
Homo sapiens bone morphogenetic protein 4 (BMP4) mRNA	NM_001202	247	278		Homo sapiens bone morphogenetic protein 4 (BMP4) mRNA	NM_001202	279	735		Homo sapiens bone morphogenetic protein 4 (BMP4) mRNA	NM_001202	645	331		Homo sapiens bone morphogenetic protein 4 (BMP4) mRNA	NM_001202	3397	1284
Homo sapiens mRNA for KIAA1383 protein	AB037804	476	291		Homo sapiens mRNA for KIAA1383 protein	AB037804	894	1628		Homo sapiens mRNA for KIAA1383 protein	AB037804	869	658		Homo sapiens mRNA for KIAA1383 protein	AB037804	4453	2564
Homo sapiens transgelin 2 (TAGLN2) mRNA	NM_003564	325	219		Homo sapiens transgelin 2 (TAGLN2) mRNA	NM_003564	243	373		Homo sapiens transgelin 2 (TAGLN2) mRNA	NM_003564	440	266		Homo sapiens transgelin 2 (TAGLN2) mRNA	NM_003564	3799	1952
Homo sapiens cDNA FLJ13352 fis	AK023414	1167	1589		Homo sapiens cDNA FLJ13352 fis	AK023414	601	782		Homo sapiens cDNA FLJ13352 fis	AK023414	15631	12090		Homo sapiens cDNA FLJ13352 fis	AK023414	3002	2190
Homo sapiens interferon-related developmental regulator 1 (IFRD1)	NM_001550	441	311		Homo sapiens interferon-related developmental regulator 1 (IFRD1)	NM_001550	279	1420		Homo sapiens interferon-related developmental regulator 1 (IFRD1)	NM_001550	392	261		Homo sapiens interferon-related developmental regulator 1 (IFRD1)	NM_001550	1107	581
unknown	CY3	65497	333		unknown	CY3	31806	272		unknown	CY3	63475	613		unknown	CY3	65220	1482
Homo sapiens RAD23 (S. cerevisiae) homolog A (RAD23A) mRNA	NM_005053	302	349		Homo sapiens RAD23 (S. cerevisiae) homolog A (RAD23A) mRNA	NM_005053	369	430		Homo sapiens RAD23 (S. cerevisiae) homolog A (RAD23A) mRNA	NM_005053	379	261		Homo sapiens RAD23 (S. cerevisiae) homolog A (RAD23A) mRNA	NM_005053	2953	1579
Homo sapiens ATP-binding cassette, sub-family D (ALD), member 2 (ABCD2), mRNA	NM_005164	462	508		Homo sapiens ATP-binding cassette, sub-family D (ALD), member 2 (ABCD2), mRNA	NM_005164	809	853		Homo sapiens ATP-binding cassette, sub-family D (ALD), member 2 (ABCD2), mRNA	NM_005164	727	277		Homo sapiens ATP-binding cassette, sub-family D (ALD), member 2 (ABCD2), mRNA	NM_005164	1729	456
Homo sapiens fatty-acid-Coenzyme A ligase, long-chain 1 (FACL1), nuclear gene encoding mitochondrial protein, mRNA	NM_001995	360	504		Homo sapiens fatty-acid-Coenzyme A ligase, long-chain 1 (FACL1), nuclear gene encoding mitochondrial protein, mRNA	NM_001995	373	323		Homo sapiens fatty-acid-Coenzyme A ligase, long-chain 1 (FACL1), nuclear gene encoding mitochondrial protein, mRNA	NM_001995	932	365		Homo sapiens fatty-acid-Coenzyme A ligase, long-chain 1 (FACL1), nuclear gene encoding mitochondrial protein, mRNA	NM_001995	2822	703
Homo sapiens hydroxyacyl-Coenzyme A dehydrogenase/3-ketoacyl-Coenzyme A thiolase/enoyl-Coenzyme A hydratase (trifunctional protein), beta subunit (HADHB) mRNA	NM_000183	463	765		Homo sapiens hydroxyacyl-Coenzyme A dehydrogenase/3-ketoacyl-Coenzyme A thiolase/enoyl-Coenzyme A hydratase (trifunctional protein), beta subunit (HADHB) mRNA	NM_000183	462	1768		Homo sapiens hydroxyacyl-Coenzyme A dehydrogenase/3-ketoacyl-Coenzyme A thiolase/enoyl-Coenzyme A hydratase (trifunctional protein), beta subunit (HADHB) mRNA	NM_000183	2043	881		Homo sapiens hydroxyacyl-Coenzyme A dehydrogenase/3-ketoacyl-Coenzyme A thiolase/enoyl-Coenzyme A hydratase (trifunctional protein), beta subunit (HADHB) mRNA	NM_000183	6666	1892
Homo sapiens phospholipase C beta 1 mRNA, complete cds	AY004175	411	449		Homo sapiens phospholipase C beta 1 mRNA, complete cds	AY004175	289	348		Homo sapiens phospholipase C beta 1 mRNA, complete cds	AY004175	1462	755		Homo sapiens phospholipase C beta 1 mRNA, complete cds	AY004175	1599	980
Homo sapiens phospholipase A2, group IVB (cytosolic) (PLA2G4B) mRNA	NM_005090	628	1610		Homo sapiens phospholipase A2, group IVB (cytosolic) (PLA2G4B) mRNA	NM_005090	251	330		Homo sapiens phospholipase A2, group IVB (cytosolic) (PLA2G4B) mRNA	NM_005090	3918	471		Homo sapiens phospholipase A2, group IVB (cytosolic) (PLA2G4B) mRNA	NM_005090	1613	927
H.sapiens mRNA for phosphoinositide 3-kinase	Y11312	459	897		H.sapiens mRNA for phosphoinositide 3-kinase	Y11312	373	557		H.sapiens mRNA for phosphoinositide 3-kinase	Y11312	1489	797		H.sapiens mRNA for phosphoinositide 3-kinase	Y11312	3373	1534
Homo sapiens hair and skin epidermal-type 12-lipoxygenase-related protein (ALOX12E) mRNA, complete pseudogene sequence	AF020774	277	303		Homo sapiens hair and skin epidermal-type 12-lipoxygenase-related protein (ALOX12E) mRNA, complete pseudogene sequence	AF020774	193	177		Homo sapiens hair and skin epidermal-type 12-lipoxygenase-related protein (ALOX12E) mRNA, complete pseudogene sequence	AF020774	673	327		Homo sapiens hair and skin epidermal-type 12-lipoxygenase-related protein (ALOX12E) mRNA, complete pseudogene sequence	AF020774	974	534
Homo sapiens KIAA0102 gene product (KIAA0102), mRNA	NM_014752	949	2066		Homo sapiens KIAA0102 gene product (KIAA0102), mRNA	NM_014752	781	4356		Homo sapiens KIAA0102 gene product (KIAA0102), mRNA	NM_014752	2279	920		Homo sapiens KIAA0102 gene product (KIAA0102), mRNA	NM_014752	48599	49240
Homo sapiens sialophorin (gpL115, leukosialin, CD43) (SPN) mRNA	NM_003123	2794	5731		Homo sapiens sialophorin (gpL115, leukosialin, CD43) (SPN) mRNA	NM_003123	353	1618		Homo sapiens sialophorin (gpL115, leukosialin, CD43) (SPN) mRNA	NM_003123	6793	3126		Homo sapiens sialophorin (gpL115, leukosialin, CD43) (SPN) mRNA	NM_003123	59575	60618
Homo sapiens peroxisomal long-chain acyl-coA thioesterase mRNA, complete cds	AY005822	376	427		Homo sapiens peroxisomal long-chain acyl-coA thioesterase mRNA, complete cds	AY005822	308	490		Homo sapiens peroxisomal long-chain acyl-coA thioesterase mRNA, complete cds	AY005822	1006	528		Homo sapiens peroxisomal long-chain acyl-coA thioesterase mRNA, complete cds	AY005822	2748	1058
Homo sapiens hypothetical protein FLJ10535 (FLJ10535), mRNA	NM_018129	563	618		Homo sapiens hypothetical protein FLJ10535 (FLJ10535), mRNA	NM_018129	295	778		Homo sapiens hypothetical protein FLJ10535 (FLJ10535), mRNA	NM_018129	1331	718		Homo sapiens hypothetical protein FLJ10535 (FLJ10535), mRNA	NM_018129	6726	1734
Homo sapiens formiminotransferase cyclodeaminase form C (FTCD) mRNA, complete cds	AF289022	860	1516		Homo sapiens formiminotransferase cyclodeaminase form C (FTCD) mRNA, complete cds	AF289022	440	1046		Homo sapiens formiminotransferase cyclodeaminase form C (FTCD) mRNA, complete cds	AF289022	3724	1723		Homo sapiens formiminotransferase cyclodeaminase form C (FTCD) mRNA, complete cds	AF289022	6977	2050
Homo sapiens uroporphyrinogen III synthase (congenital erythropoietic porphyria) (UROS) mRNA	NM_000375	585	728		Homo sapiens uroporphyrinogen III synthase (congenital erythropoietic porphyria) (UROS) mRNA	NM_000375	377	640		Homo sapiens uroporphyrinogen III synthase (congenital erythropoietic porphyria) (UROS) mRNA	NM_000375	1046	512		Homo sapiens uroporphyrinogen III synthase (congenital erythropoietic porphyria) (UROS) mRNA	NM_000375	7786	3876
Homo sapiens neutrophil cytosolic factor 1 (47kD, chronic granulomatous disease, autosomal 1) (NCF1) mRNA	NM_000265	383	276		Homo sapiens neutrophil cytosolic factor 1 (47kD, chronic granulomatous disease, autosomal 1) (NCF1) mRNA	NM_000265	274	303		Homo sapiens neutrophil cytosolic factor 1 (47kD, chronic granulomatous disease, autosomal 1) (NCF1) mRNA	NM_000265	574	217		Homo sapiens neutrophil cytosolic factor 1 (47kD, chronic granulomatous disease, autosomal 1) (NCF1) mRNA	NM_000265	1381	458
Homo sapiens ATP-binding cassette, sub-family B (MDR/TAP), member 4 (ABCB4), transcript variant B, mRNA	NM_018849	343	252		Homo sapiens ATP-binding cassette, sub-family B (MDR/TAP), member 4 (ABCB4), transcript variant B, mRNA	NM_018849	290	264		Homo sapiens ATP-binding cassette, sub-family B (MDR/TAP), member 4 (ABCB4), transcript variant B, mRNA	NM_018849	479	366		Homo sapiens ATP-binding cassette, sub-family B (MDR/TAP), member 4 (ABCB4), transcript variant B, mRNA	NM_018849	2045	982
Homo sapiens mRNA for carbonyl reductase, trapped exon B1084-9, partial	AJ000096	389	332		Homo sapiens mRNA for carbonyl reductase, trapped exon B1084-9, partial	AJ000096	222	542		Homo sapiens mRNA for carbonyl reductase, trapped exon B1084-9, partial	AJ000096	536	318		Homo sapiens mRNA for carbonyl reductase, trapped exon B1084-9, partial	AJ000096	3537	772
Homo sapiens afamin (AFM) mRNA	NM_001133	240	200		Homo sapiens afamin (AFM) mRNA	NM_001133	305	425		Homo sapiens afamin (AFM) mRNA	NM_001133	375	311		Homo sapiens afamin (AFM) mRNA	NM_001133	834	708
Homo sapiens solute carrier family 16 (monocarboxylic acid transporters), member 1 (SLC16A1) mRNA	NM_003051	497	416		Homo sapiens solute carrier family 16 (monocarboxylic acid transporters), member 1 (SLC16A1) mRNA	NM_003051	348	687		Homo sapiens solute carrier family 16 (monocarboxylic acid transporters), member 1 (SLC16A1) mRNA	NM_003051	1029	448		Homo sapiens solute carrier family 16 (monocarboxylic acid transporters), member 1 (SLC16A1) mRNA	NM_003051	3139	1759
Homo sapiens mRNA; cDNA DKFZp761G0313 (from clone DKFZp761G0313)	AL353933	281	207		Homo sapiens mRNA; cDNA DKFZp761G0313 (from clone DKFZp761G0313)	AL353933	296	289		Homo sapiens mRNA; cDNA DKFZp761G0313 (from clone DKFZp761G0313)	AL353933	384	300		Homo sapiens mRNA; cDNA DKFZp761G0313 (from clone DKFZp761G0313)	AL353933	494	319
Homo sapiens hypothetical protein (HSPC011), mRNA	NM_015969	333	281		Homo sapiens hypothetical protein (HSPC011), mRNA	NM_015969	191	432		Homo sapiens hypothetical protein (HSPC011), mRNA	NM_015969	379	331		Homo sapiens hypothetical protein (HSPC011), mRNA	NM_015969	5407	1885
Homo sapiens interleukin 18 receptor accessory protein (IL18RAP) mRNA	NM_003853	557	461		Homo sapiens interleukin 18 receptor accessory protein (IL18RAP) mRNA	NM_003853	490	817		Homo sapiens interleukin 18 receptor accessory protein (IL18RAP) mRNA	NM_003853	850	403		Homo sapiens interleukin 18 receptor accessory protein (IL18RAP) mRNA	NM_003853	3195	1321
Homo sapiens mRNA for KIAA1283 protein, partial cds	AB033109	641	797		Homo sapiens mRNA for KIAA1283 protein, partial cds	AB033109	315	319		Homo sapiens mRNA for KIAA1283 protein, partial cds	AB033109	899	428		Homo sapiens mRNA for KIAA1283 protein, partial cds	AB033109	3021	2004
Homo sapiens endothelin receptor type B (EDNRB), splice variant 1, mRNA	S57283	395	241		Homo sapiens endothelin receptor type B (EDNRB), splice variant 1, mRNA	S57283	314	317		Homo sapiens endothelin receptor type B (EDNRB), splice variant 1, mRNA	S57283	557	325		Homo sapiens endothelin receptor type B (EDNRB), splice variant 1, mRNA	S57283	918	355
Homo sapiens protease inhibitor 6 (placental thrombin inhibitor) (PI6) mRNA	AA410517	307	188		Homo sapiens protease inhibitor 6 (placental thrombin inhibitor) (PI6) mRNA	AA410517	282	849		Homo sapiens protease inhibitor 6 (placental thrombin inhibitor) (PI6) mRNA	AA410517	905	530		Homo sapiens protease inhibitor 6 (placental thrombin inhibitor) (PI6) mRNA	AA410517	796	457
Homo sapiens CD8 antigen, alpha polypeptide (p32) (CD8A) mRNA	M12824	446	504		Homo sapiens CD8 antigen, alpha polypeptide (p32) (CD8A) mRNA	M12824	353	434		Homo sapiens CD8 antigen, alpha polypeptide (p32) (CD8A) mRNA	M12824	1925	1414		Homo sapiens CD8 antigen, alpha polypeptide (p32) (CD8A) mRNA	M12824	3557	1638
Homo sapiens protease inhibitor 8 (ovalbumin type) (PI8) mRNA	W60100	274	202		Homo sapiens protease inhibitor 8 (ovalbumin type) (PI8) mRNA	W60100	481	689		Homo sapiens protease inhibitor 8 (ovalbumin type) (PI8) mRNA	W60100	620	431		Homo sapiens protease inhibitor 8 (ovalbumin type) (PI8) mRNA	W60100	2109	614
Homo sapiens 6-pyruvoyltetrahydropterin synthase (PTS), mRNA	AA877347	2889	3326		Homo sapiens 6-pyruvoyltetrahydropterin synthase (PTS), mRNA	AA877347	1133	10033		Homo sapiens 6-pyruvoyltetrahydropterin synthase (PTS), mRNA	AA877347	10250	4104		Homo sapiens 6-pyruvoyltetrahydropterin synthase (PTS), mRNA	AA877347	29738	8410
Human P13-kinase associated p85 mRNA sequence	R54049	402	208		Human P13-kinase associated p85 mRNA sequence	R54049	388	296		Human P13-kinase associated p85 mRNA sequence	R54049	280	276		Human P13-kinase associated p85 mRNA sequence	R54049	563	390
Homo sapiens c-fos induced growth factor (vascular endothelial growth factor D) (FIGF), mRNA	BI755551	429	251		Homo sapiens c-fos induced growth factor (vascular endothelial growth factor D) (FIGF), mRNA	BI755551	271	318		Homo sapiens c-fos induced growth factor (vascular endothelial growth factor D) (FIGF), mRNA	BI755551	467	360		Homo sapiens c-fos induced growth factor (vascular endothelial growth factor D) (FIGF), mRNA	BI755551	724	333
Homo sapiens CD68 antigen (CD68) mRNA	S57235	509	575		Homo sapiens CD68 antigen (CD68) mRNA	S57235	273	905		Homo sapiens CD68 antigen (CD68) mRNA	S57235	781	309		Homo sapiens CD68 antigen (CD68) mRNA	S57235	10648	7858
Homo sapiens interleukin enhancer binding factor 3, 90kD (ILF3) mRNA	BG697179	534	633		Homo sapiens interleukin enhancer binding factor 3, 90kD (ILF3) mRNA	BG697179	258	888		Homo sapiens interleukin enhancer binding factor 3, 90kD (ILF3) mRNA	BG697179	1202	454		Homo sapiens interleukin enhancer binding factor 3, 90kD (ILF3) mRNA	BG697179	8729	3596
Homo sapiens heterogeneous nuclear ribonucleoprotein A1 (HNRPA1) mRNA	NM_002136	3960	5293		Homo sapiens heterogeneous nuclear ribonucleoprotein A1 (HNRPA1) mRNA	NM_002136	726	6055		Homo sapiens heterogeneous nuclear ribonucleoprotein A1 (HNRPA1) mRNA	NM_002136	9977	3596		Homo sapiens heterogeneous nuclear ribonucleoprotein A1 (HNRPA1) mRNA	NM_002136	34376	9608
Homo sapiens ADP-ribosyltransferase (NAD+; poly (ADP-ribose) polymerase) (ADPRT) mRNA	BM012504	490	764		Homo sapiens ADP-ribosyltransferase (NAD+; poly (ADP-ribose) polymerase) (ADPRT) mRNA	BM012504	283	510		Homo sapiens ADP-ribosyltransferase (NAD+; poly (ADP-ribose) polymerase) (ADPRT) mRNA	BM012504	1471	379		Homo sapiens ADP-ribosyltransferase (NAD+; poly (ADP-ribose) polymerase) (ADPRT) mRNA	BM012504	6455	2290
Homo sapiens nuclear factor of activated T-cells, cytoplasmic 1 (NFATC1) mRNA	AA664145	290	296		Homo sapiens nuclear factor of activated T-cells, cytoplasmic 1 (NFATC1) mRNA	AA664145	238	268		Homo sapiens nuclear factor of activated T-cells, cytoplasmic 1 (NFATC1) mRNA	AA664145	528	346		Homo sapiens nuclear factor of activated T-cells, cytoplasmic 1 (NFATC1) mRNA	AA664145	727	444
SLC1A4 solute carrier family 1 (glutamate/neutral amino acid transporter), member 4	AA868504	484	775		SLC1A4 solute carrier family 1 (glutamate/neutral amino acid transporter), member 4	AA868504	307	334		SLC1A4 solute carrier family 1 (glutamate/neutral amino acid transporter), member 4	AA868504	1373	675		SLC1A4 solute carrier family 1 (glutamate/neutral amino acid transporter), member 4	AA868504	2338	734
LIMK2 LIM domain kinase 2	AA877845	1333	2026		LIMK2 LIM domain kinase 2	AA877845	438	620		LIMK2 LIM domain kinase 2	AA877845	3277	1288		LIMK2 LIM domain kinase 2	AA877845	4124	2461
NACA l center B	AA664241	593	791		NACA l center B	AA664241	382	1029		NACA l center B	AA664241	1286	686		NACA l center B	AA664241	49898	47570
CYP2D6 cytochrome P450, subfamily IID (debrisoquine, sparteine, etc., -metabolizing), polypeptide 6	AI016456	276	228		CYP2D6 cytochrome P450, subfamily IID (debrisoquine, sparteine, etc., -metabolizing), polypeptide 6	AI016456	390	584		CYP2D6 cytochrome P450, subfamily IID (debrisoquine, sparteine, etc., -metabolizing), polypeptide 6	AI016456	708	714		CYP2D6 cytochrome P450, subfamily IID (debrisoquine, sparteine, etc., -metabolizing), polypeptide 6	AI016456	4836	2990
Homo sapiens, Similar to transcription factor binding to IGHM enhancer 3, clone IMAGE:2988122, mRNA	AA401326	808	1150		Homo sapiens, Similar to transcription factor binding to IGHM enhancer 3, clone IMAGE:2988122, mRNA	AA401326	558	1953		Homo sapiens, Similar to transcription factor binding to IGHM enhancer 3, clone IMAGE:2988122, mRNA	AA401326	1667	761		Homo sapiens, Similar to transcription factor binding to IGHM enhancer 3, clone IMAGE:2988122, mRNA	AA401326	13171	7767
EPB49 erythrocyte membrane protein band 4.9 (dematin)	N55461	283	232		EPB49 erythrocyte membrane protein band 4.9 (dematin)	N55461	366	357		EPB49 erythrocyte membrane protein band 4.9 (dematin)	N55461	441	308		EPB49 erythrocyte membrane protein band 4.9 (dematin)	N55461	1013	538
CMAR cell matrix adhesion regulator	AA504482	768	1893		CMAR cell matrix adhesion regulator	AA504482	617	1560		CMAR cell matrix adhesion regulator	AA504482	3774	1001		CMAR cell matrix adhesion regulator	AA504482	9066	8436
TPM3 tropomyosin 3	BI602175	323	277		TPM3 tropomyosin 3	BI602175	245	164		TPM3 tropomyosin 3	BI602175	1388	808		TPM3 tropomyosin 3	BI602175	1487	791
Homo sapiens damage-specific DNA binding protein 2 (48kD) (DDB2) mRNA	NM_000107	539	1306		Homo sapiens damage-specific DNA binding protein 2 (48kD) (DDB2) mRNA	NM_000107	192	715		Homo sapiens damage-specific DNA binding protein 2 (48kD) (DDB2) mRNA	NM_000107	2866	656		Homo sapiens damage-specific DNA binding protein 2 (48kD) (DDB2) mRNA	NM_000107	7146	1564
Homo sapiens mRNA; cDNA DKFZp434B049 (from clone DKFZp434B049)	AL157445	277	333		Homo sapiens mRNA; cDNA DKFZp434B049 (from clone DKFZp434B049)	AL157445	184	983		Homo sapiens mRNA; cDNA DKFZp434B049 (from clone DKFZp434B049)	AL157445	464	314		Homo sapiens mRNA; cDNA DKFZp434B049 (from clone DKFZp434B049)	AL157445	5108	3834
Homo sapiens general transcription factor IIH, polypeptide 4 (52kD subunit) (GTF2H4) mRNA	NM_001517	467	522		Homo sapiens general transcription factor IIH, polypeptide 4 (52kD subunit) (GTF2H4) mRNA	NM_001517	297	1002		Homo sapiens general transcription factor IIH, polypeptide 4 (52kD subunit) (GTF2H4) mRNA	NM_001517	975	460		Homo sapiens general transcription factor IIH, polypeptide 4 (52kD subunit) (GTF2H4) mRNA	NM_001517	4913	2912
Homo sapiens serine/threonine protein kinase MASK (LOC51765), mRNA	NM_016542	379	399		Homo sapiens serine/threonine protein kinase MASK (LOC51765), mRNA	NM_016542	629	932		Homo sapiens serine/threonine protein kinase MASK (LOC51765), mRNA	NM_016542	809	670		Homo sapiens serine/threonine protein kinase MASK (LOC51765), mRNA	NM_016542	2962	733
Homo sapiens GTP-binding protein overexpressed in skeletal muscle (GEM) mRNA	NM_005261	261	173		Homo sapiens GTP-binding protein overexpressed in skeletal muscle (GEM) mRNA	NM_005261	222	181		Homo sapiens GTP-binding protein overexpressed in skeletal muscle (GEM) mRNA	NM_005261	331	266		Homo sapiens GTP-binding protein overexpressed in skeletal muscle (GEM) mRNA	NM_005261	529	309
Homo sapiens interleukin 13 receptor, alpha 1 (IL13RA1) mRNA	NM_001560	364	306		Homo sapiens interleukin 13 receptor, alpha 1 (IL13RA1) mRNA	NM_001560	282	469		Homo sapiens interleukin 13 receptor, alpha 1 (IL13RA1) mRNA	NM_001560	689	433		Homo sapiens interleukin 13 receptor, alpha 1 (IL13RA1) mRNA	NM_001560	1744	740
Homo sapiens REM protein (REM), mRNA	NM_014012	268	233		Homo sapiens REM protein (REM), mRNA	NM_014012	262	918		Homo sapiens REM protein (REM), mRNA	NM_014012	387	308		Homo sapiens REM protein (REM), mRNA	NM_014012	799	393
Homo sapiens interleukin 4 receptor (IL4R) mRNA	NM_000418	456	559		Homo sapiens interleukin 4 receptor (IL4R) mRNA	NM_000418	407	1704		Homo sapiens interleukin 4 receptor (IL4R) mRNA	NM_000418	1073	608		Homo sapiens interleukin 4 receptor (IL4R) mRNA	NM_000418	3812	1178
Homo sapiens GRB2-associated binding protein 1 (GAB1) mRNA	NM_002039	313	312		Homo sapiens GRB2-associated binding protein 1 (GAB1) mRNA	NM_002039	169	116		Homo sapiens GRB2-associated binding protein 1 (GAB1) mRNA	NM_002039	444	244		Homo sapiens GRB2-associated binding protein 1 (GAB1) mRNA	NM_002039	980	415
Homo sapiens HSPC023 protein (HSPC023), mRNA	NM_014047	1139	2563		Homo sapiens HSPC023 protein (HSPC023), mRNA	NM_014047	780	5901		Homo sapiens HSPC023 protein (HSPC023), mRNA	NM_014047	4444	1441		Homo sapiens HSPC023 protein (HSPC023), mRNA	NM_014047	17584	6039
Homo sapiens Cas-Br-M (murine) ectropic retroviral transforming sequence c (CBLC), mRNA	NM_012116	916	897		Homo sapiens Cas-Br-M (murine) ectropic retroviral transforming sequence c (CBLC), mRNA	NM_012116	382	989		Homo sapiens Cas-Br-M (murine) ectropic retroviral transforming sequence c (CBLC), mRNA	NM_012116	1240	920		Homo sapiens Cas-Br-M (murine) ectropic retroviral transforming sequence c (CBLC), mRNA	NM_012116	8040	5466
Homo sapiens activin A receptor type II-like 1 (ACVRL1) mRNA	NM_000020	284	367		Homo sapiens activin A receptor type II-like 1 (ACVRL1) mRNA	NM_000020	311	308		Homo sapiens activin A receptor type II-like 1 (ACVRL1) mRNA	NM_000020	597	468		Homo sapiens activin A receptor type II-like 1 (ACVRL1) mRNA	NM_000020	5195	2764
Homo sapiens thyrotropin-releasing hormone receptor (TRHR) mRNA	NM_003301	302	460		Homo sapiens thyrotropin-releasing hormone receptor (TRHR) mRNA	NM_003301	412	414		Homo sapiens thyrotropin-releasing hormone receptor (TRHR) mRNA	NM_003301	418	254		Homo sapiens thyrotropin-releasing hormone receptor (TRHR) mRNA	NM_003301	1446	754
Homo sapiens prostaglandin E receptor 1 (subtype EP1), 42kD (PTGER1) mRNA	NM_000955	419	306		Homo sapiens prostaglandin E receptor 1 (subtype EP1), 42kD (PTGER1) mRNA	NM_000955	305	279		Homo sapiens prostaglandin E receptor 1 (subtype EP1), 42kD (PTGER1) mRNA	NM_000955	496	226		Homo sapiens prostaglandin E receptor 1 (subtype EP1), 42kD (PTGER1) mRNA	NM_000955	1987	788
Homo sapiens gastrin-releasing peptide receptor (GRPR) mRNA	NM_005314	389	326		Homo sapiens gastrin-releasing peptide receptor (GRPR) mRNA	NM_005314	274	267		Homo sapiens gastrin-releasing peptide receptor (GRPR) mRNA	NM_005314	720	299		Homo sapiens gastrin-releasing peptide receptor (GRPR) mRNA	NM_005314	3540	1879
Homo sapiens neuropeptide G protein-coupled receptor (NPGPR) mRNA	NM_004885	462	556		Homo sapiens neuropeptide G protein-coupled receptor (NPGPR) mRNA	NM_004885	192	320		Homo sapiens neuropeptide G protein-coupled receptor (NPGPR) mRNA	NM_004885	1246	277		Homo sapiens neuropeptide G protein-coupled receptor (NPGPR) mRNA	NM_004885	2880	849
Homo sapiens fatty acid binding protein 3	NM_004102	1159	1815		Homo sapiens fatty acid binding protein 3	NM_004102	318	430		Homo sapiens fatty acid binding protein 3	NM_004102	2951	1198		Homo sapiens fatty acid binding protein 3	NM_004102	6098	5112
Homo sapiens mRNA for KIAA1637 protein	NM_020967	383	354		Homo sapiens mRNA for KIAA1637 protein	NM_020967	168	344		Homo sapiens mRNA for KIAA1637 protein	NM_020967	701	301		Homo sapiens mRNA for KIAA1637 protein	NM_020967	1859	549
unknown	SB	189	158		unknown	SB	210	543		unknown	SB	216	228		unknown	SB	273	170
		210	193				194	143				202	200				278	218
		207	179				265	221				249	213				302	198
		283	156				174	252				310	217				296	229
Human interleukin 10 (IL10) mRNA, complete cds	M57627	291	408		Human interleukin 10 (IL10) mRNA, complete cds	M57627	238	57		Human interleukin 10 (IL10) mRNA, complete cds	M57627	530	274		Human interleukin 10 (IL10) mRNA, complete cds	M57627	1534	526
Homo sapiens linker for activation of T cells (LAT), mRNA	W74254	3019	8855		Homo sapiens linker for activation of T cells (LAT), mRNA	W74254	1037	7292		Homo sapiens linker for activation of T cells (LAT), mRNA	W74254	15368	3712		Homo sapiens linker for activation of T cells (LAT), mRNA	W74254	29913	10112
Human nuclear factor kappa-B DNA binding subunit (NF-kappa-B) mRNA, complete cds	M58603	950	1332		Human nuclear factor kappa-B DNA binding subunit (NF-kappa-B) mRNA, complete cds	M58603	288	1101		Human nuclear factor kappa-B DNA binding subunit (NF-kappa-B) mRNA, complete cds	M58603	2874	877		Human nuclear factor kappa-B DNA binding subunit (NF-kappa-B) mRNA, complete cds	M58603	7251	2331
IL17B interleukin 17B	AA443286	289	259		IL17B interleukin 17B	AA443286	265	120		IL17B interleukin 17B	AA443286	461	220		IL17B interleukin 17B	AA443286	1840	669
Homo sapiens hypothetical protein FLJ10357 (FLJ10357), mRNA	NM_018071	542	971		Homo sapiens hypothetical protein FLJ10357 (FLJ10357), mRNA	NM_018071	432	919		Homo sapiens hypothetical protein FLJ10357 (FLJ10357), mRNA	NM_018071	1563	817		Homo sapiens hypothetical protein FLJ10357 (FLJ10357), mRNA	NM_018071	3873	886
Homo sapiens v-raf murine sarcoma viral oncogene homolog B1 (BRAF) mRNA	NM_004333	590	713		Homo sapiens v-raf murine sarcoma viral oncogene homolog B1 (BRAF) mRNA	NM_004333	372	344		Homo sapiens v-raf murine sarcoma viral oncogene homolog B1 (BRAF) mRNA	NM_004333	1297	538		Homo sapiens v-raf murine sarcoma viral oncogene homolog B1 (BRAF) mRNA	NM_004333	2166	1354
Human mRNA for KIAA0300 gene, partial cds	AB002298	418	316		Human mRNA for KIAA0300 gene, partial cds	AB002298	344	284		Human mRNA for KIAA0300 gene, partial cds	AB002298	789	458		Human mRNA for KIAA0300 gene, partial cds	AB002298	1638	495
Homo sapiens mRNA for FLJ00087 protein, partial cds	AK024488	6486	13550		Homo sapiens mRNA for FLJ00087 protein, partial cds	AK024488	3562	13533		Homo sapiens mRNA for FLJ00087 protein, partial cds	AK024488	26837	8827		Homo sapiens mRNA for FLJ00087 protein, partial cds	AK024488	38387	19457
Homo sapiens PAK-interacting exchange factor beta (P85SPR) mRNA	NM_003899	462	474		Homo sapiens PAK-interacting exchange factor beta (P85SPR) mRNA	NM_003899	274	603		Homo sapiens PAK-interacting exchange factor beta (P85SPR) mRNA	NM_003899	1788	548		Homo sapiens PAK-interacting exchange factor beta (P85SPR) mRNA	NM_003899	5461	1900
H.sapiens SH3GLP3 pseudogene, 5' end	X99662	401	390		H.sapiens SH3GLP3 pseudogene, 5' end	X99662	273	652		H.sapiens SH3GLP3 pseudogene, 5' end	X99662	733	350		H.sapiens SH3GLP3 pseudogene, 5' end	X99662	3319	1040
Homo sapiens colony stimulating factor 2 receptor, beta, low-affinity (granulocyte-macrophage) (CSF2RB) mRNA	NM_000395	545	697		Homo sapiens colony stimulating factor 2 receptor, beta, low-affinity (granulocyte-macrophage) (CSF2RB) mRNA	NM_000395	410	1099		Homo sapiens colony stimulating factor 2 receptor, beta, low-affinity (granulocyte-macrophage) (CSF2RB) mRNA	NM_000395	1130	394		Homo sapiens colony stimulating factor 2 receptor, beta, low-affinity (granulocyte-macrophage) (CSF2RB) mRNA	NM_000395	5296	2178
Homo sapiens toll-like receptor 4 (TLR4) mRNA	NM_003266	253	291		Homo sapiens toll-like receptor 4 (TLR4) mRNA	NM_003266	302	257		Homo sapiens toll-like receptor 4 (TLR4) mRNA	NM_003266	441	228		Homo sapiens toll-like receptor 4 (TLR4) mRNA	NM_003266	1465	561
Homo sapiens c-Cbl-interacting protein (CIN85) mRNA, complete cds	AF230904	426	466		Homo sapiens c-Cbl-interacting protein (CIN85) mRNA, complete cds	AF230904	243	159		Homo sapiens c-Cbl-interacting protein (CIN85) mRNA, complete cds	AF230904	761	308		Homo sapiens c-Cbl-interacting protein (CIN85) mRNA, complete cds	AF230904	3116	973
Homo sapiens hypothetical protein DKFZp434J212 (DKFZp434J212), mRNA	NM_017596	1331	3103		Homo sapiens hypothetical protein DKFZp434J212 (DKFZp434J212), mRNA	NM_017596	445	1339		Homo sapiens hypothetical protein DKFZp434J212 (DKFZp434J212), mRNA	NM_017596	5562	1450		Homo sapiens hypothetical protein DKFZp434J212 (DKFZp434J212), mRNA	NM_017596	10205	2209
Homo sapiens gastric inhibitory polypeptide (GIP) mRNA	NM_004123	369	581		Homo sapiens gastric inhibitory polypeptide (GIP) mRNA	NM_004123	312	248		Homo sapiens gastric inhibitory polypeptide (GIP) mRNA	NM_004123	548	386		Homo sapiens gastric inhibitory polypeptide (GIP) mRNA	NM_004123	1725	760
Homo sapiens adenosine A1 receptor (ADORA1), mRNA	NM_000674	267	262		Homo sapiens adenosine A1 receptor (ADORA1), mRNA	NM_000674	278	65		Homo sapiens adenosine A1 receptor (ADORA1), mRNA	NM_000674	423	241		Homo sapiens adenosine A1 receptor (ADORA1), mRNA	NM_000674	1320	763
Homo sapiens serine/threonine kinase 4 (STK4) mRNA	NM_006282	1927	4587		Homo sapiens serine/threonine kinase 4 (STK4) mRNA	NM_006282	283	779		Homo sapiens serine/threonine kinase 4 (STK4) mRNA	NM_006282	5799	1613		Homo sapiens serine/threonine kinase 4 (STK4) mRNA	NM_006282	11244	4812
Homo sapiens amiloride-sensitive cation channel 3, testis (ACCN3), transcript variant 2, mRNA	NM_020321	259	223		Homo sapiens amiloride-sensitive cation channel 3, testis (ACCN3), transcript variant 2, mRNA	NM_020321	247	263		Homo sapiens amiloride-sensitive cation channel 3, testis (ACCN3), transcript variant 2, mRNA	NM_020321	980	391		Homo sapiens amiloride-sensitive cation channel 3, testis (ACCN3), transcript variant 2, mRNA	NM_020321	935	529
H.sapiens protein-tyrosine kinase gene, complete CDS	Z25436	312	310		H.sapiens protein-tyrosine kinase gene, complete CDS	Z25436	268	201		H.sapiens protein-tyrosine kinase gene, complete CDS	Z25436	437	213		H.sapiens protein-tyrosine kinase gene, complete CDS	Z25436	1586	923
Homo sapiens guanine nucleotide binding protein-like 1 (GNL1), mRNA	NM_005275	286	344		Homo sapiens guanine nucleotide binding protein-like 1 (GNL1), mRNA	NM_005275	493	628		Homo sapiens guanine nucleotide binding protein-like 1 (GNL1), mRNA	NM_005275	588	354		Homo sapiens guanine nucleotide binding protein-like 1 (GNL1), mRNA	NM_005275	3980	1706
Homo sapiens tumor necrosis factor receptor superfamily, member 7 (TNFRSF7) mRNA	NM_001242	393	329		Homo sapiens tumor necrosis factor receptor superfamily, member 7 (TNFRSF7) mRNA	NM_001242	308	232		Homo sapiens tumor necrosis factor receptor superfamily, member 7 (TNFRSF7) mRNA	NM_001242	727	418		Homo sapiens tumor necrosis factor receptor superfamily, member 7 (TNFRSF7) mRNA	NM_001242	3133	1789
Homo sapiens corticotropin releasing hormone-binding protein (CRHBP) mRNA	SB	204	165		Homo sapiens corticotropin releasing hormone-binding protein (CRHBP) mRNA	SB	290	160		Homo sapiens corticotropin releasing hormone-binding protein (CRHBP) mRNA	SB	220	183		Homo sapiens corticotropin releasing hormone-binding protein (CRHBP) mRNA	SB	306	197
Homo sapiens lymphotoxin beta receptor (TNFR superfamily, member 3 (LTBR), mRNA	NM_002342	419	336		Homo sapiens lymphotoxin beta receptor (TNFR superfamily, member 3 (LTBR), mRNA	NM_002342	176	47		Homo sapiens lymphotoxin beta receptor (TNFR superfamily, member 3 (LTBR), mRNA	NM_002342	464	308		Homo sapiens lymphotoxin beta receptor (TNFR superfamily, member 3 (LTBR), mRNA	NM_002342	1267	508
Human mRNA for KIAA0006 gene, complete cds	D13631	884	2600		Human mRNA for KIAA0006 gene, complete cds	D13631	550	2379		Human mRNA for KIAA0006 gene, complete cds	D13631	4969	1138		Human mRNA for KIAA0006 gene, complete cds	D13631	10063	3053
Homo sapiens hypothetical protein FLJ10897 (FLJ10897), mRNA	NM_018262	287	292		Homo sapiens hypothetical protein FLJ10897 (FLJ10897), mRNA	NM_018262	384	419		Homo sapiens hypothetical protein FLJ10897 (FLJ10897), mRNA	NM_018262	630	542		Homo sapiens hypothetical protein FLJ10897 (FLJ10897), mRNA	NM_018262	1156	395
Homo sapiens platelet-derived growth factor receptor-like (PDGFRL) mRNA	NM_006207	227	222		Homo sapiens platelet-derived growth factor receptor-like (PDGFRL) mRNA	NM_006207	344	402		Homo sapiens platelet-derived growth factor receptor-like (PDGFRL) mRNA	NM_006207	340	279		Homo sapiens platelet-derived growth factor receptor-like (PDGFRL) mRNA	NM_006207	1824	1422
Human inositol polyphosphate 5-phosphatase (5ptase) mRNA, 3' end	M74161	487	586		Human inositol polyphosphate 5-phosphatase (5ptase) mRNA, 3' end	M74161	392	759		Human inositol polyphosphate 5-phosphatase (5ptase) mRNA, 3' end	M74161	669	309		Human inositol polyphosphate 5-phosphatase (5ptase) mRNA, 3' end	M74161	2684	907
Homo sapiens solute carrier family 21 (organic anion transporter), member 9 (SLC21A9), mRNA	NM_007256	198	192		Homo sapiens solute carrier family 21 (organic anion transporter), member 9 (SLC21A9), mRNA	NM_007256	157	317		Homo sapiens solute carrier family 21 (organic anion transporter), member 9 (SLC21A9), mRNA	NM_007256	466	231		Homo sapiens solute carrier family 21 (organic anion transporter), member 9 (SLC21A9), mRNA	NM_007256	886	428
Homo sapiens chloride channel 5 (nephrolithiasis 2, X-linked, Dent disease) (CLCN5) mRNA	NM_000084	440	323		Homo sapiens chloride channel 5 (nephrolithiasis 2, X-linked, Dent disease) (CLCN5) mRNA	NM_000084	164	487		Homo sapiens chloride channel 5 (nephrolithiasis 2, X-linked, Dent disease) (CLCN5) mRNA	NM_000084	973	488		Homo sapiens chloride channel 5 (nephrolithiasis 2, X-linked, Dent disease) (CLCN5) mRNA	NM_000084	3028	756
Homo sapiens organic anion transporter OATP-E (LOC51737), mRNA	NM_016354	257	243		Homo sapiens organic anion transporter OATP-E (LOC51737), mRNA	NM_016354	293	274		Homo sapiens organic anion transporter OATP-E (LOC51737), mRNA	NM_016354	660	481		Homo sapiens organic anion transporter OATP-E (LOC51737), mRNA	NM_016354	2060	543
Homo sapiens cyclin-dependent kinase 5, regulatory subunit 1 (p35) (CDK5R1) mRNA	NM_003885	522	695		Homo sapiens cyclin-dependent kinase 5, regulatory subunit 1 (p35) (CDK5R1) mRNA	NM_003885	256	451		Homo sapiens cyclin-dependent kinase 5, regulatory subunit 1 (p35) (CDK5R1) mRNA	NM_003885	1880	631		Homo sapiens cyclin-dependent kinase 5, regulatory subunit 1 (p35) (CDK5R1) mRNA	NM_003885	3854	1121
Homo sapiens mRNA; cDNA DKFZp761L1515 (from clone DKFZp761L1515)	AL161977	225	392		Homo sapiens mRNA; cDNA DKFZp761L1515 (from clone DKFZp761L1515)	AL161977	426	1216		Homo sapiens mRNA; cDNA DKFZp761L1515 (from clone DKFZp761L1515)	AL161977	718	395		Homo sapiens mRNA; cDNA DKFZp761L1515 (from clone DKFZp761L1515)	AL161977	1340	237
Homo sapiens structural maintenance of chromosomes (SMC) family member, chromosome-associated protein E (CAP-E) mRNA	NM_006444	256	207		Homo sapiens structural maintenance of chromosomes (SMC) family member, chromosome-associated protein E (CAP-E) mRNA	NM_006444	396	154		Homo sapiens structural maintenance of chromosomes (SMC) family member, chromosome-associated protein E (CAP-E) mRNA	NM_006444	394	383		Homo sapiens structural maintenance of chromosomes (SMC) family member, chromosome-associated protein E (CAP-E) mRNA	NM_006444	350	266
Homo sapiens CDC28 protein kinase 1 (CKS1) mRNA	NM_001826	222	184		Homo sapiens CDC28 protein kinase 1 (CKS1) mRNA	NM_001826	270	151		Homo sapiens CDC28 protein kinase 1 (CKS1) mRNA	NM_001826	349	371		Homo sapiens CDC28 protein kinase 1 (CKS1) mRNA	NM_001826	398	261
Homo sapiens cyclin F (CCNF) mRNA	NM_001761	417	677		Homo sapiens cyclin F (CCNF) mRNA	NM_001761	507	888		Homo sapiens cyclin F (CCNF) mRNA	NM_001761	1328	441		Homo sapiens cyclin F (CCNF) mRNA	NM_001761	4554	1559
Homo sapiens hypothetical protein FLJ10895 (FLJ10895), mRNA	NM_019084	381	312		Homo sapiens hypothetical protein FLJ10895 (FLJ10895), mRNA	NM_019084	272	379		Homo sapiens hypothetical protein FLJ10895 (FLJ10895), mRNA	NM_019084	490	248		Homo sapiens hypothetical protein FLJ10895 (FLJ10895), mRNA	NM_019084	3125	1950
Homo sapiens parathymosin (PTMS) mRNA	NM_002824	572	1046		Homo sapiens parathymosin (PTMS) mRNA	NM_002824	356	2089		Homo sapiens parathymosin (PTMS) mRNA	NM_002824	1563	551		Homo sapiens parathymosin (PTMS) mRNA	NM_002824	18180	14989
Homo sapiens cyclin I (CCNI), mRNA	NM_006835	1835	3559		Homo sapiens cyclin I (CCNI), mRNA	NM_006835	781	6680		Homo sapiens cyclin I (CCNI), mRNA	NM_006835	6149	1471		Homo sapiens cyclin I (CCNI), mRNA	NM_006835	22274	4325
Homo sapiens basement membrane-induced gene (ICB-1) mRNA	NM_004848	1416	3320		Homo sapiens basement membrane-induced gene (ICB-1) mRNA	NM_004848	435	935		Homo sapiens basement membrane-induced gene (ICB-1) mRNA	NM_004848	4617	1153		Homo sapiens basement membrane-induced gene (ICB-1) mRNA	NM_004848	6783	2545
Homo sapiens desmoglein 3 (pemphigus vulgaris antigen) (DSG3) mRNA	NM_001944	601	678		Homo sapiens desmoglein 3 (pemphigus vulgaris antigen) (DSG3) mRNA	NM_001944	261	169		Homo sapiens desmoglein 3 (pemphigus vulgaris antigen) (DSG3) mRNA	NM_001944	853	439		Homo sapiens desmoglein 3 (pemphigus vulgaris antigen) (DSG3) mRNA	NM_001944	1094	736
Homo sapiens mRNA for KIAA1358 protein, partial cds	AB037779	1017	1951		Homo sapiens mRNA for KIAA1358 protein, partial cds	AB037779	460	3224		Homo sapiens mRNA for KIAA1358 protein, partial cds	AB037779	3062	945		Homo sapiens mRNA for KIAA1358 protein, partial cds	AB037779	54802	56732
Homo sapiens selectin L (lymphocyte adhesion molecule 1) (SELL), mRNA	NM_000655	583	632		Homo sapiens selectin L (lymphocyte adhesion molecule 1) (SELL), mRNA	NM_000655	323	367		Homo sapiens selectin L (lymphocyte adhesion molecule 1) (SELL), mRNA	NM_000655	1668	912		Homo sapiens selectin L (lymphocyte adhesion molecule 1) (SELL), mRNA	NM_000655	3257	1836
Homo sapiens integrin, beta 8 (ITGB8) mRNA	NM_002214	212	198		Homo sapiens integrin, beta 8 (ITGB8) mRNA	NM_002214	293	286		Homo sapiens integrin, beta 8 (ITGB8) mRNA	NM_002214	312	362		Homo sapiens integrin, beta 8 (ITGB8) mRNA	NM_002214	2621	936
Homo sapiens laminin alpha 3b chain mRNA, partial cds	AF005258	300	182		Homo sapiens laminin alpha 3b chain mRNA, partial cds	AF005258	231	415		Homo sapiens laminin alpha 3b chain mRNA, partial cds	AF005258	538	253		Homo sapiens laminin alpha 3b chain mRNA, partial cds	AF005258	2691	1332
Homo sapiens hypothetical protein FLJ20124 (FLJ20124), mRNA	NM_017675	289	193		Homo sapiens hypothetical protein FLJ20124 (FLJ20124), mRNA	NM_017675	152	338		Homo sapiens hypothetical protein FLJ20124 (FLJ20124), mRNA	NM_017675	523	307		Homo sapiens hypothetical protein FLJ20124 (FLJ20124), mRNA	NM_017675	4691	3163
Homo sapiens complement C1q A chain precursor, (LOC51089), mRNA	NM_015991	425	238		Homo sapiens complement C1q A chain precursor, (LOC51089), mRNA	NM_015991	267	768		Homo sapiens complement C1q A chain precursor, (LOC51089), mRNA	NM_015991	424	243		Homo sapiens complement C1q A chain precursor, (LOC51089), mRNA	NM_015991	913	678
Homo sapiens intercellular adhesion molecule 5, telencephalin (ICAM5), mRNA	NM_003259	604	741		Homo sapiens intercellular adhesion molecule 5, telencephalin (ICAM5), mRNA	NM_003259	415	2011		Homo sapiens intercellular adhesion molecule 5, telencephalin (ICAM5), mRNA	NM_003259	1265	461		Homo sapiens intercellular adhesion molecule 5, telencephalin (ICAM5), mRNA	NM_003259	17332	3891
Homo sapiens mRNA; cDNA DKFZp434C153 (from clone DKFZp434C153); partial cds	AL080128	387	469		Homo sapiens mRNA; cDNA DKFZp434C153 (from clone DKFZp434C153); partial cds	AL080128	282	479		Homo sapiens mRNA; cDNA DKFZp434C153 (from clone DKFZp434C153); partial cds	AL080128	818	358		Homo sapiens mRNA; cDNA DKFZp434C153 (from clone DKFZp434C153); partial cds	AL080128	5480	2763
Homo sapiens mRNA for KIAA1132 protein, partial cds	AB032958	410	388		Homo sapiens mRNA for KIAA1132 protein, partial cds	AB032958	196	275		Homo sapiens mRNA for KIAA1132 protein, partial cds	AB032958	283	285		Homo sapiens mRNA for KIAA1132 protein, partial cds	AB032958	3998	1575
Homo sapiens mRNA for FLJ00016 protein, partial cds	AK024427	618	1022		Homo sapiens mRNA for FLJ00016 protein, partial cds	AK024427	207	761		Homo sapiens mRNA for FLJ00016 protein, partial cds	AK024427	1867	539		Homo sapiens mRNA for FLJ00016 protein, partial cds	AK024427	5129	1445
Homo sapiens mitochondrial intermediate peptidase (MIPEP), nuclear gene encoding mitochondrial protein, mRNA	NM_005932	470	206		Homo sapiens mitochondrial intermediate peptidase (MIPEP), nuclear gene encoding mitochondrial protein, mRNA	NM_005932	283	556		Homo sapiens mitochondrial intermediate peptidase (MIPEP), nuclear gene encoding mitochondrial protein, mRNA	NM_005932	356	212		Homo sapiens mitochondrial intermediate peptidase (MIPEP), nuclear gene encoding mitochondrial protein, mRNA	NM_005932	672	235
Homo sapiens protease, serine, 1 (trypsin 1) (PRSS1) mRNA	NM_002769	346	366		Homo sapiens protease, serine, 1 (trypsin 1) (PRSS1) mRNA	NM_002769	223	535		Homo sapiens protease, serine, 1 (trypsin 1) (PRSS1) mRNA	NM_002769	929	496		Homo sapiens protease, serine, 1 (trypsin 1) (PRSS1) mRNA	NM_002769	592	332
Homo sapiens aldehyde oxidase 1 (AOX1), mRNA	NM_001159	212	180		Homo sapiens aldehyde oxidase 1 (AOX1), mRNA	NM_001159	348	466		Homo sapiens aldehyde oxidase 1 (AOX1), mRNA	NM_001159	309	287		Homo sapiens aldehyde oxidase 1 (AOX1), mRNA	NM_001159	1875	1108
Homo sapiens hypothetical protein FLJ20435 (FLJ20435), mRNA	NM_017821	503	698		Homo sapiens hypothetical protein FLJ20435 (FLJ20435), mRNA	NM_017821	360	653		Homo sapiens hypothetical protein FLJ20435 (FLJ20435), mRNA	NM_017821	1657	619		Homo sapiens hypothetical protein FLJ20435 (FLJ20435), mRNA	NM_017821	2778	1271
Homo sapiens DKFZP564M112 protein (DKFZP564M112), mRNA	NM_015387	497	586		Homo sapiens DKFZP564M112 protein (DKFZP564M112), mRNA	NM_015387	368	2944		Homo sapiens DKFZP564M112 protein (DKFZP564M112), mRNA	NM_015387	1148	627		Homo sapiens DKFZP564M112 protein (DKFZP564M112), mRNA	NM_015387	4929	1368
Homo sapiens I factor (complement) (IF) mRNA	NM_000204	248	242		Homo sapiens I factor (complement) (IF) mRNA	NM_000204	515	601		Homo sapiens I factor (complement) (IF) mRNA	NM_000204	372	339		Homo sapiens I factor (complement) (IF) mRNA	NM_000204	914	622
Homo sapiens gamma-glutamyltransferase-like activity 1 (GGTLA1), mRNA	NM_004121	508	385		Homo sapiens gamma-glutamyltransferase-like activity 1 (GGTLA1), mRNA	NM_004121	345	407		Homo sapiens gamma-glutamyltransferase-like activity 1 (GGTLA1), mRNA	NM_004121	518	427		Homo sapiens gamma-glutamyltransferase-like activity 1 (GGTLA1), mRNA	NM_004121	4830	3036
Homo sapiens clone TCCCIA00120 mRNA sequence	AY007092	484	755		Homo sapiens clone TCCCIA00120 mRNA sequence	AY007092	215	406		Homo sapiens clone TCCCIA00120 mRNA sequence	AY007092	1409	401		Homo sapiens clone TCCCIA00120 mRNA sequence	AY007092	2936	953
Homo sapiens solute carrier family 6 (neurotransmitter transporter, taurine), member 6 (SLC6A6) mRNA	NM_003043	568	436		Homo sapiens solute carrier family 6 (neurotransmitter transporter, taurine), member 6 (SLC6A6) mRNA	NM_003043	260	288		Homo sapiens solute carrier family 6 (neurotransmitter transporter, taurine), member 6 (SLC6A6) mRNA	NM_003043	1048	524		Homo sapiens solute carrier family 6 (neurotransmitter transporter, taurine), member 6 (SLC6A6) mRNA	NM_003043	9243	6084
Human mRNA for KIAA0240 gene, partial cds	D87077	682	631		Human mRNA for KIAA0240 gene, partial cds	D87077	405	549		Human mRNA for KIAA0240 gene, partial cds	D87077	673	628		Human mRNA for KIAA0240 gene, partial cds	D87077	5623	3084
Homo sapiens karyopherin alpha 2 (RAG cohort 1, importin alpha 1) (KPNA2) mRNA	NM_002266	4230	8391		Homo sapiens karyopherin alpha 2 (RAG cohort 1, importin alpha 1) (KPNA2) mRNA	NM_002266	1362	11151		Homo sapiens karyopherin alpha 2 (RAG cohort 1, importin alpha 1) (KPNA2) mRNA	NM_002266	16048	4342		Homo sapiens karyopherin alpha 2 (RAG cohort 1, importin alpha 1) (KPNA2) mRNA	NM_002266	51378	12863
Homo sapiens GPI-anchored metastasis-associated protein homolog (C4.4A), mRNA	NM_014400	1488	2343		Homo sapiens GPI-anchored metastasis-associated protein homolog (C4.4A), mRNA	NM_014400	518	2105		Homo sapiens GPI-anchored metastasis-associated protein homolog (C4.4A), mRNA	NM_014400	3938	1187		Homo sapiens GPI-anchored metastasis-associated protein homolog (C4.4A), mRNA	NM_014400	11283	4187
Homo sapiens Ran-GTP binding protein mRNA, partial cds	AF039023	1050	1558		Homo sapiens Ran-GTP binding protein mRNA, partial cds	AF039023	408	949		Homo sapiens Ran-GTP binding protein mRNA, partial cds	AF039023	1550	748		Homo sapiens Ran-GTP binding protein mRNA, partial cds	AF039023	4543	2068
Homo sapiens melan-A (MLANA) mRNA	NM_005511	1976	2856		Homo sapiens melan-A (MLANA) mRNA	NM_005511	501	728		Homo sapiens melan-A (MLANA) mRNA	NM_005511	4552	1778		Homo sapiens melan-A (MLANA) mRNA	NM_005511	8115	5570
Homo sapiens GTT1 protein (GTT1), mRNA	NM_020151	1247	2092		Homo sapiens GTT1 protein (GTT1), mRNA	NM_020151	577	2034		Homo sapiens GTT1 protein (GTT1), mRNA	NM_020151	4258	1678		Homo sapiens GTT1 protein (GTT1), mRNA	NM_020151	13312	5212
Homo sapiens acetyl-Coenzyme A acetyltransferase 2 (acetoacetyl Coenzyme A thiolase) (ACAT2), mRNA	NM_005891	868	838		Homo sapiens acetyl-Coenzyme A acetyltransferase 2 (acetoacetyl Coenzyme A thiolase) (ACAT2), mRNA	NM_005891	486	4035		Homo sapiens acetyl-Coenzyme A acetyltransferase 2 (acetoacetyl Coenzyme A thiolase) (ACAT2), mRNA	NM_005891	2480	1128		Homo sapiens acetyl-Coenzyme A acetyltransferase 2 (acetoacetyl Coenzyme A thiolase) (ACAT2), mRNA	NM_005891	19112	4911
Homo sapiens ATP-binding cassette, sub-family B (MDR/TAP), member 11 (ABCB11), mRNA	NM_003742	772	861		Homo sapiens ATP-binding cassette, sub-family B (MDR/TAP), member 11 (ABCB11), mRNA	NM_003742	393	1396		Homo sapiens ATP-binding cassette, sub-family B (MDR/TAP), member 11 (ABCB11), mRNA	NM_003742	2141	1269		Homo sapiens ATP-binding cassette, sub-family B (MDR/TAP), member 11 (ABCB11), mRNA	NM_003742	6784	2840
Homo sapiens fatty acid transport protein 4 (FATP4) mRNA	NM_005094	559	703		Homo sapiens fatty acid transport protein 4 (FATP4) mRNA	NM_005094	429	645		Homo sapiens fatty acid transport protein 4 (FATP4) mRNA	NM_005094	1618	730		Homo sapiens fatty acid transport protein 4 (FATP4) mRNA	NM_005094	3571	1976
Homo sapiens Rh type B glycoprotein (RHBG), mRNA	NM_020407	374	318		Homo sapiens Rh type B glycoprotein (RHBG), mRNA	NM_020407	287	639		Homo sapiens Rh type B glycoprotein (RHBG), mRNA	NM_020407	416	316		Homo sapiens Rh type B glycoprotein (RHBG), mRNA	NM_020407	1322	569
Homo sapiens DNb-5 mRNA, partial cds	AF118274	390	423		Homo sapiens DNb-5 mRNA, partial cds	AF118274	241	338		Homo sapiens DNb-5 mRNA, partial cds	AF118274	752	302		Homo sapiens DNb-5 mRNA, partial cds	AF118274	30573	15860
Homo sapiens chromosome 16 open reading frame 3 (C16ORF3) mRNA, and translated products	NM_001214	580	830		Homo sapiens chromosome 16 open reading frame 3 (C16ORF3) mRNA, and translated products	NM_001214	262	323		Homo sapiens chromosome 16 open reading frame 3 (C16ORF3) mRNA, and translated products	NM_001214	881	449		Homo sapiens chromosome 16 open reading frame 3 (C16ORF3) mRNA, and translated products	NM_001214	4995	2992
Homo sapiens cDNA FLJ12347 fis, clone MAMMA1002298	AK022409	362	575		Homo sapiens cDNA FLJ12347 fis, clone MAMMA1002298	AK022409	298	219		Homo sapiens cDNA FLJ12347 fis, clone MAMMA1002298	AK022409	1007	315		Homo sapiens cDNA FLJ12347 fis, clone MAMMA1002298	AK022409	1611	969
Homo sapiens chloride channel 3 (CLCN3) mRNA	NM_001829	343	255		Homo sapiens chloride channel 3 (CLCN3) mRNA	NM_001829	213	402		Homo sapiens chloride channel 3 (CLCN3) mRNA	NM_001829	297	269		Homo sapiens chloride channel 3 (CLCN3) mRNA	NM_001829	1171	685
Homo sapiens CGI-110 protein (LOC51639), mRNA	NM_016047	1998	3437		Homo sapiens CGI-110 protein (LOC51639), mRNA	NM_016047	1576	15969		Homo sapiens CGI-110 protein (LOC51639), mRNA	NM_016047	5922	1399		Homo sapiens CGI-110 protein (LOC51639), mRNA	NM_016047	23033	4477
Homo sapiens putative BRCA1-interacting protein (BRIP1) mRNA, partial cds	AF151109	1073	1955		Homo sapiens putative BRCA1-interacting protein (BRIP1) mRNA, partial cds	AF151109	416	3421		Homo sapiens putative BRCA1-interacting protein (BRIP1) mRNA, partial cds	AF151109	4197	1043		Homo sapiens putative BRCA1-interacting protein (BRIP1) mRNA, partial cds	AF151109	11468	1787
Homo sapiens ribosomal protein L3 (RPL3) mRNA	NM_000967	7106	14684		Homo sapiens ribosomal protein L3 (RPL3) mRNA	NM_000967	5921	28696		Homo sapiens ribosomal protein L3 (RPL3) mRNA	NM_000967	26050	6989		Homo sapiens ribosomal protein L3 (RPL3) mRNA	NM_000967	59909	19558
Homo sapiens 60S ribosomal protein L30 isolog (LOC51187), mRNA	NM_016304	3082	7624		Homo sapiens 60S ribosomal protein L30 isolog (LOC51187), mRNA	NM_016304	943	10004		Homo sapiens 60S ribosomal protein L30 isolog (LOC51187), mRNA	NM_016304	16150	3799		Homo sapiens 60S ribosomal protein L30 isolog (LOC51187), mRNA	NM_016304	33694	6871
Homo sapiens DNA segment on chromosome X (unique) 648 expressed sequence (DXS648E) mRNA	NM_006013	2325	4387		Homo sapiens DNA segment on chromosome X (unique) 648 expressed sequence (DXS648E) mRNA	NM_006013	990	10070		Homo sapiens DNA segment on chromosome X (unique) 648 expressed sequence (DXS648E) mRNA	NM_006013	11541	2733		Homo sapiens DNA segment on chromosome X (unique) 648 expressed sequence (DXS648E) mRNA	NM_006013	32829	6736
Homo sapiens hypothetical protein (YR-29), mRNA	NM_014886	8385	4320		Homo sapiens hypothetical protein (YR-29), mRNA	NM_014886	353	730		Homo sapiens hypothetical protein (YR-29), mRNA	NM_014886	1341	632		Homo sapiens hypothetical protein (YR-29), mRNA	NM_014886	2298	715
Human basic fibroblast growth factor antisense mRNA, partial cds	L31408	1397	2075		Human basic fibroblast growth factor antisense mRNA, partial cds	L31408	663	3223		Human basic fibroblast growth factor antisense mRNA, partial cds	L31408	4118	1514		Human basic fibroblast growth factor antisense mRNA, partial cds	L31408	13400	5038
Homo sapiens AD023 mRNA, complete cds	AF225422	612	1495		Homo sapiens AD023 mRNA, complete cds	AF225422	372	1314		Homo sapiens AD023 mRNA, complete cds	AF225422	2718	684		Homo sapiens AD023 mRNA, complete cds	AF225422	11163	5123
Homo sapiens mRNA for KIAA1527 protein, partial cds	AB040960	6440	12301		Homo sapiens mRNA for KIAA1527 protein, partial cds	AB040960	747	6430		Homo sapiens mRNA for KIAA1527 protein, partial cds	AB040960	22871	6728		Homo sapiens mRNA for KIAA1527 protein, partial cds	AB040960	54276	12775
Homo sapiens protein kinase C, zeta (PRKCZ) mRNA	NM_002744	485	638		Homo sapiens protein kinase C, zeta (PRKCZ) mRNA	NM_002744	351	701		Homo sapiens protein kinase C, zeta (PRKCZ) mRNA	NM_002744	1534	656		Homo sapiens protein kinase C, zeta (PRKCZ) mRNA	NM_002744	4735	1389
Homo sapiens glutathione S-transferase subunit 13 homolog (LOC51064), mRNA	NM_015917	2556	7598		Homo sapiens glutathione S-transferase subunit 13 homolog (LOC51064), mRNA	NM_015917	852	5467		Homo sapiens glutathione S-transferase subunit 13 homolog (LOC51064), mRNA	NM_015917	14878	2451		Homo sapiens glutathione S-transferase subunit 13 homolog (LOC51064), mRNA	NM_015917	30084	7666
Homo sapiens serine/threonine kinase 2 (STK2) mRNA	NM_003157	395	535		Homo sapiens serine/threonine kinase 2 (STK2) mRNA	NM_003157	242	373		Homo sapiens serine/threonine kinase 2 (STK2) mRNA	NM_003157	923	448		Homo sapiens serine/threonine kinase 2 (STK2) mRNA	NM_003157	4133	2016
Homo sapiens death-associated protein kinase 1 (DAPK1), mRNA	NM_004938	569	1647		Homo sapiens death-associated protein kinase 1 (DAPK1), mRNA	NM_004938	423	744		Homo sapiens death-associated protein kinase 1 (DAPK1), mRNA	NM_004938	2498	634		Homo sapiens death-associated protein kinase 1 (DAPK1), mRNA	NM_004938	4122	1329
Homo sapiens MARK (MARK), mRNA	NM_018650	838	1136		Homo sapiens MARK (MARK), mRNA	NM_018650	433	360		Homo sapiens MARK (MARK), mRNA	NM_018650	2210	940		Homo sapiens MARK (MARK), mRNA	NM_018650	4458	3020
Homo sapiens cDNA: FLJ23292 fis, clone HEP10334	AK026945	572	766		Homo sapiens cDNA: FLJ23292 fis, clone HEP10334	AK026945	255	386		Homo sapiens cDNA: FLJ23292 fis, clone HEP10334	AK026945	1506	615		Homo sapiens cDNA: FLJ23292 fis, clone HEP10334	AK026945	5053	1177
Homo sapiens p21/Cdc42/Rac1-activated kinase 1 (yeast Ste20-related) (PAK1), mRNA	NM_002576	311	578		Homo sapiens p21/Cdc42/Rac1-activated kinase 1 (yeast Ste20-related) (PAK1), mRNA	NM_002576	189	528		Homo sapiens p21/Cdc42/Rac1-activated kinase 1 (yeast Ste20-related) (PAK1), mRNA	NM_002576	981	445		Homo sapiens p21/Cdc42/Rac1-activated kinase 1 (yeast Ste20-related) (PAK1), mRNA	NM_002576	1874	648
Homo sapiens dual-specificity tyrosine-(Y)-phosphorylation regulated kinase 3 (DYRK3) mRNA	NM_003582	309	303		Homo sapiens dual-specificity tyrosine-(Y)-phosphorylation regulated kinase 3 (DYRK3) mRNA	NM_003582	271	387		Homo sapiens dual-specificity tyrosine-(Y)-phosphorylation regulated kinase 3 (DYRK3) mRNA	NM_003582	636	509		Homo sapiens dual-specificity tyrosine-(Y)-phosphorylation regulated kinase 3 (DYRK3) mRNA	NM_003582	2580	994
Homo sapiens protein tyrosine phosphatase, non-receptor type 9 (PTPN9) mRNA	NM_002833	324	352		Homo sapiens protein tyrosine phosphatase, non-receptor type 9 (PTPN9) mRNA	NM_002833	203	539		Homo sapiens protein tyrosine phosphatase, non-receptor type 9 (PTPN9) mRNA	NM_002833	739	309		Homo sapiens protein tyrosine phosphatase, non-receptor type 9 (PTPN9) mRNA	NM_002833	3439	883
Homo sapiens neuroendocrine secretory protein 55 (NESP55), mRNA	NM_016592	281	336		Homo sapiens neuroendocrine secretory protein 55 (NESP55), mRNA	NM_016592	399	348		Homo sapiens neuroendocrine secretory protein 55 (NESP55), mRNA	NM_016592	558	373		Homo sapiens neuroendocrine secretory protein 55 (NESP55), mRNA	NM_016592	1293	528
Human phogrin mRNA, complete cds	U66702	1922	1906		Human phogrin mRNA, complete cds	U66702	585	2189		Human phogrin mRNA, complete cds	U66702	621	547		Human phogrin mRNA, complete cds	U66702	50664	25343
Homo sapiens guanine nucleotide binding protein (G protein) alpha 12 (GNA12), mRNA	NM_007353	377	420		Homo sapiens guanine nucleotide binding protein (G protein) alpha 12 (GNA12), mRNA	NM_007353	301	1023		Homo sapiens guanine nucleotide binding protein (G protein) alpha 12 (GNA12), mRNA	NM_007353	744	436		Homo sapiens guanine nucleotide binding protein (G protein) alpha 12 (GNA12), mRNA	NM_007353	2731	811
Homo sapiens matriptase mRNA, complete cds	AF118224	265	167		Homo sapiens matriptase mRNA, complete cds	AF118224	244	257		Homo sapiens matriptase mRNA, complete cds	AF118224	278	207		Homo sapiens matriptase mRNA, complete cds	AF118224	331	207
Homo sapiens mRNA for AFG3-like protein	AJ001495	269	328		Homo sapiens mRNA for AFG3-like protein	AJ001495	234	375		Homo sapiens mRNA for AFG3-like protein	AJ001495	412	228		Homo sapiens mRNA for AFG3-like protein	AJ001495	2760	1086
Homo sapiens 5	NM_006441	567	747		Homo sapiens 5	NM_006441	317	842		Homo sapiens 5	NM_006441	1680	476		Homo sapiens 5	NM_006441	6904	997
Homo sapiens solute carrier family 25 (mitochondrial carrier; adenine nucleotide translocator)	NM_001151	458	223		Homo sapiens solute carrier family 25 (mitochondrial carrier; adenine nucleotide translocator)	NM_001151	232	397		Homo sapiens solute carrier family 25 (mitochondrial carrier; adenine nucleotide translocator)	NM_001151	1270	981		Homo sapiens solute carrier family 25 (mitochondrial carrier; adenine nucleotide translocator)	NM_001151	2378	536
Homo sapiens solute carrier family 25 (mitochondrial carrier; adenine nucleotide translocator)	NM_001152	3851	5281		Homo sapiens solute carrier family 25 (mitochondrial carrier; adenine nucleotide translocator)	NM_001152	2406	20052		Homo sapiens solute carrier family 25 (mitochondrial carrier; adenine nucleotide translocator)	NM_001152	11237	3270		Homo sapiens solute carrier family 25 (mitochondrial carrier; adenine nucleotide translocator)	NM_001152	48312	9480
Homo sapiens SCO (cytochrome oxidase deficient	NM_005138	2013	2659		Homo sapiens SCO (cytochrome oxidase deficient	NM_005138	1042	7897		Homo sapiens SCO (cytochrome oxidase deficient	NM_005138	7031	2418		Homo sapiens SCO (cytochrome oxidase deficient	NM_005138	33466	10285
Homo sapiens holocytochrome c synthase (cytochrome c heme-lyase) (HCCS) mRNA	NM_005333	1886	3495		Homo sapiens holocytochrome c synthase (cytochrome c heme-lyase) (HCCS) mRNA	NM_005333	1240	10152		Homo sapiens holocytochrome c synthase (cytochrome c heme-lyase) (HCCS) mRNA	NM_005333	8035	2087		Homo sapiens holocytochrome c synthase (cytochrome c heme-lyase) (HCCS) mRNA	NM_005333	24209	4198
Homo sapiens cytochrome P450	NM_000767	391	302		Homo sapiens cytochrome P450	NM_000767	294	691		Homo sapiens cytochrome P450	NM_000767	486	238		Homo sapiens cytochrome P450	NM_000767	2642	905
Homo sapiens NADH dehydrogenase (ubiquinone) 1 alpha subcomplex	NM_002490	1150	1378		Homo sapiens NADH dehydrogenase (ubiquinone) 1 alpha subcomplex	NM_002490	2095	8132		Homo sapiens NADH dehydrogenase (ubiquinone) 1 alpha subcomplex	NM_002490	2747	1106		Homo sapiens NADH dehydrogenase (ubiquinone) 1 alpha subcomplex	NM_002490	12536	2840
Homo sapiens cytochrome b-245	NM_000101	707	1133		Homo sapiens cytochrome b-245	NM_000101	288	675		Homo sapiens cytochrome b-245	NM_000101	1968	801		Homo sapiens cytochrome b-245	NM_000101	6815	1510
Homo sapiens mRNA full length insert cDNA clone EUROIMAGE 453104	AL360195	370	638		Homo sapiens mRNA full length insert cDNA clone EUROIMAGE 453104	AL360195	268	375		Homo sapiens mRNA full length insert cDNA clone EUROIMAGE 453104	AL360195	1096	421		Homo sapiens mRNA full length insert cDNA clone EUROIMAGE 453104	AL360195	3480	1150
Human mucin (MUC8) mRNA, partial cds	U14383	426	428		Human mucin (MUC8) mRNA, partial cds	U14383	361	254		Human mucin (MUC8) mRNA, partial cds	U14383	947	519		Human mucin (MUC8) mRNA, partial cds	U14383	1783	921
Homo sapiens zinc finger protein 211 (ZNF211), mRNA	NM_006385	468	636		Homo sapiens zinc finger protein 211 (ZNF211), mRNA	NM_006385	385	323		Homo sapiens zinc finger protein 211 (ZNF211), mRNA	NM_006385	1240	339		Homo sapiens zinc finger protein 211 (ZNF211), mRNA	NM_006385	1921	884
Homo sapiens cDNA FLJ14188 fis, clone NT2RP2005980	AK024250	426	564		Homo sapiens cDNA FLJ14188 fis, clone NT2RP2005980	AK024250	263	230		Homo sapiens cDNA FLJ14188 fis, clone NT2RP2005980	AK024250	895	283		Homo sapiens cDNA FLJ14188 fis, clone NT2RP2005980	AK024250	1677	653
Homo sapiens LIM homeobox protein 1 (LHX1) mRNA	NM_005568	397	271		Homo sapiens LIM homeobox protein 1 (LHX1) mRNA	NM_005568	169	263		Homo sapiens LIM homeobox protein 1 (LHX1) mRNA	NM_005568	480	381		Homo sapiens LIM homeobox protein 1 (LHX1) mRNA	NM_005568	1087	736
Homo sapiens hypothetical protein FLJ10648 (FLJ10648), mRNA	NM_018167	304	263		Homo sapiens hypothetical protein FLJ10648 (FLJ10648), mRNA	NM_018167	268	341		Homo sapiens hypothetical protein FLJ10648 (FLJ10648), mRNA	NM_018167	469	264		Homo sapiens hypothetical protein FLJ10648 (FLJ10648), mRNA	NM_018167	890	180
Homo sapiens mRNA for KIAA1460 protein, partial cds	AB040893	348	417		Homo sapiens mRNA for KIAA1460 protein, partial cds	AB040893	613	945		Homo sapiens mRNA for KIAA1460 protein, partial cds	AB040893	736	508		Homo sapiens mRNA for KIAA1460 protein, partial cds	AB040893	3884	2499
Homo sapiens cDNA: FLJ22191 fis, clone HRC01066	AK025844	375	600		Homo sapiens cDNA: FLJ22191 fis, clone HRC01066	AK025844	300	496		Homo sapiens cDNA: FLJ22191 fis, clone HRC01066	AK025844	1111	343		Homo sapiens cDNA: FLJ22191 fis, clone HRC01066	AK025844	2772	989
Homo sapiens cDNA FLJ12752 fis, clone NT2RP2001174, weakly similar to GASTRULA ZINC FINGER PROTEIN XLCGF46.1	AK022814	214	195		Homo sapiens cDNA FLJ12752 fis, clone NT2RP2001174, weakly similar to GASTRULA ZINC FINGER PROTEIN XLCGF46.1	AK022814	180	277		Homo sapiens cDNA FLJ12752 fis, clone NT2RP2001174, weakly similar to GASTRULA ZINC FINGER PROTEIN XLCGF46.1	AK022814	444	243		Homo sapiens cDNA FLJ12752 fis, clone NT2RP2001174, weakly similar to GASTRULA ZINC FINGER PROTEIN XLCGF46.1	AK022814	678	387
Homo sapiens requiem, apoptosis response zinc finger gene (REQ) mRNA	NM_006268	345	474		Homo sapiens requiem, apoptosis response zinc finger gene (REQ) mRNA	NM_006268	242	217		Homo sapiens requiem, apoptosis response zinc finger gene (REQ) mRNA	NM_006268	1122	434		Homo sapiens requiem, apoptosis response zinc finger gene (REQ) mRNA	NM_006268	3412	1046
Homo sapiens POU domain, class 2, associating factor 1 (POU2AF1), mRNA	NM_006235	397	290		Homo sapiens POU domain, class 2, associating factor 1 (POU2AF1), mRNA	NM_006235	248	444		Homo sapiens POU domain, class 2, associating factor 1 (POU2AF1), mRNA	NM_006235	644	391		Homo sapiens POU domain, class 2, associating factor 1 (POU2AF1), mRNA	NM_006235	4453	2521
Homo sapiens synaptonemal complex protein 2 (SYCP2), mRNA	NM_014258	252	218		Homo sapiens synaptonemal complex protein 2 (SYCP2), mRNA	NM_014258	488	518		Homo sapiens synaptonemal complex protein 2 (SYCP2), mRNA	NM_014258	665	169		Homo sapiens synaptonemal complex protein 2 (SYCP2), mRNA	NM_014258	721	297
Homo sapiens Ser/Arg-related nuclear matrix protein (plenty of prolines 101-like) (SRM160) mRNA	NM_005839	1263	715		Homo sapiens Ser/Arg-related nuclear matrix protein (plenty of prolines 101-like) (SRM160) mRNA	NM_005839	350	652		Homo sapiens Ser/Arg-related nuclear matrix protein (plenty of prolines 101-like) (SRM160) mRNA	NM_005839	2315	669		Homo sapiens Ser/Arg-related nuclear matrix protein (plenty of prolines 101-like) (SRM160) mRNA	NM_005839	8454	2452
Homo sapiens cDNA FLJ13317 fis, clone OVARC1001577, highly similar to Homo sapiens SRp46 splicing factor transcribed retropseudogene	AK023379	574	729		Homo sapiens cDNA FLJ13317 fis, clone OVARC1001577, highly similar to Homo sapiens SRp46 splicing factor transcribed retropseudogene	AK023379	266	678		Homo sapiens cDNA FLJ13317 fis, clone OVARC1001577, highly similar to Homo sapiens SRp46 splicing factor transcribed retropseudogene	AK023379	1256	507		Homo sapiens cDNA FLJ13317 fis, clone OVARC1001577, highly similar to Homo sapiens SRp46 splicing factor transcribed retropseudogene	AK023379	3740	1200
Homo sapiens putative RNA helicase mRNA, complete cds	AF085356	475	531		Homo sapiens putative RNA helicase mRNA, complete cds	AF085356	429	725		Homo sapiens putative RNA helicase mRNA, complete cds	AF085356	721	268		Homo sapiens putative RNA helicase mRNA, complete cds	AF085356	3429	1689
Homo sapiens granulysin (GNLY), transcript variant 519, mRNA	NM_012483	2608	7842		Homo sapiens granulysin (GNLY), transcript variant 519, mRNA	NM_012483	1217	6107		Homo sapiens granulysin (GNLY), transcript variant 519, mRNA	NM_012483	16001	2964		Homo sapiens granulysin (GNLY), transcript variant 519, mRNA	NM_012483	27979	10304
Homo sapiens stannin (SNN) mRNA, and translated products	NM_003498	407	970		Homo sapiens stannin (SNN) mRNA, and translated products	NM_003498	412	598		Homo sapiens stannin (SNN) mRNA, and translated products	NM_003498	1404	467		Homo sapiens stannin (SNN) mRNA, and translated products	NM_003498	2908	1160
Homo sapiens mRNA for heat shock protein apg-2, complete cds	AB023420	420	459		Homo sapiens mRNA for heat shock protein apg-2, complete cds	AB023420	294	2402		Homo sapiens mRNA for heat shock protein apg-2, complete cds	AB023420	832	435		Homo sapiens mRNA for heat shock protein apg-2, complete cds	AB023420	8808	2139
Homo sapiens Purkinje cell protein 4 (PCP4) mRNA	NM_006198	661	863		Homo sapiens Purkinje cell protein 4 (PCP4) mRNA	NM_006198	539	2206		Homo sapiens Purkinje cell protein 4 (PCP4) mRNA	NM_006198	2286	900		Homo sapiens Purkinje cell protein 4 (PCP4) mRNA	NM_006198	5618	1622
Homo sapiens a disintegrin and metalloproteinase domain 23 (ADAM23) mRNA	NM_003812	310	331		Homo sapiens a disintegrin and metalloproteinase domain 23 (ADAM23) mRNA	NM_003812	223	103		Homo sapiens a disintegrin and metalloproteinase domain 23 (ADAM23) mRNA	NM_003812	704	329		Homo sapiens a disintegrin and metalloproteinase domain 23 (ADAM23) mRNA	NM_003812	2183	713
Homo sapiens glutathione S-transferase M3 (brain) (GSTM3) mRNA	NM_000849	216	273		Homo sapiens glutathione S-transferase M3 (brain) (GSTM3) mRNA	NM_000849	312	645		Homo sapiens glutathione S-transferase M3 (brain) (GSTM3) mRNA	NM_000849	619	354		Homo sapiens glutathione S-transferase M3 (brain) (GSTM3) mRNA	NM_000849	1187	558
Homo sapiens Testis-specific basic protein on Y, 2 (BPY2), mRNA	NM_004678	361	341		Homo sapiens Testis-specific basic protein on Y, 2 (BPY2), mRNA	NM_004678	244	440		Homo sapiens Testis-specific basic protein on Y, 2 (BPY2), mRNA	NM_004678	774	447		Homo sapiens Testis-specific basic protein on Y, 2 (BPY2), mRNA	NM_004678	1852	727
Homo sapiens ephrin-A2 (EFNA2) mRNA	NM_001405	406	418		Homo sapiens ephrin-A2 (EFNA2) mRNA	NM_001405	302	542		Homo sapiens ephrin-A2 (EFNA2) mRNA	NM_001405	1150	1634		Homo sapiens ephrin-A2 (EFNA2) mRNA	NM_001405	6255	3615
Homo sapiens WNT1 inducible signaling pathway protein 3 (WISP3) mRNA	NM_003880	271	295		Homo sapiens WNT1 inducible signaling pathway protein 3 (WISP3) mRNA	NM_003880	272	232		Homo sapiens WNT1 inducible signaling pathway protein 3 (WISP3) mRNA	NM_003880	333	199		Homo sapiens WNT1 inducible signaling pathway protein 3 (WISP3) mRNA	NM_003880	852	442
Homo sapiens plakophilin 1 (ectodermal dysplasia/skin fragility syndrome) (PKP1) mRNA	NM_000299	262	215		Homo sapiens plakophilin 1 (ectodermal dysplasia/skin fragility syndrome) (PKP1) mRNA	NM_000299	304	285		Homo sapiens plakophilin 1 (ectodermal dysplasia/skin fragility syndrome) (PKP1) mRNA	NM_000299	529	385		Homo sapiens plakophilin 1 (ectodermal dysplasia/skin fragility syndrome) (PKP1) mRNA	NM_000299	443	236
Homo sapiens insulin-like 5 (INSL5)	NM_005478	210	164		Homo sapiens insulin-like 5 (INSL5)	NM_005478	249	198		Homo sapiens insulin-like 5 (INSL5)	NM_005478	455	256		Homo sapiens insulin-like 5 (INSL5)	NM_005478	445	289
Homo sapiens cadherin 11 (OB-cadherin	NM_001797	396	320		Homo sapiens cadherin 11 (OB-cadherin	NM_001797	248	386		Homo sapiens cadherin 11 (OB-cadherin	NM_001797	681	350		Homo sapiens cadherin 11 (OB-cadherin	NM_001797	2338	1041
Homo sapiens statherin (STATH) mRNA	NM_003154	334	317		Homo sapiens statherin (STATH) mRNA	NM_003154	218	249		Homo sapiens statherin (STATH) mRNA	NM_003154	506	237		Homo sapiens statherin (STATH) mRNA	NM_003154	2672	1658
Homo sapiens bone morphogenetic protein 4 (BMP4) mRNA	NM_001202	343	281		Homo sapiens bone morphogenetic protein 4 (BMP4) mRNA	NM_001202	347	396		Homo sapiens bone morphogenetic protein 4 (BMP4) mRNA	NM_001202	453	301		Homo sapiens bone morphogenetic protein 4 (BMP4) mRNA	NM_001202	4047	1471
Homo sapiens mRNA for KIAA1383 protein	AB037804	354	279		Homo sapiens mRNA for KIAA1383 protein	AB037804	252	342		Homo sapiens mRNA for KIAA1383 protein	AB037804	741	240		Homo sapiens mRNA for KIAA1383 protein	AB037804	3966	1870
Homo sapiens transgelin 2 (TAGLN2) mRNA	NM_003564	228	300		Homo sapiens transgelin 2 (TAGLN2) mRNA	NM_003564	248	429		Homo sapiens transgelin 2 (TAGLN2) mRNA	NM_003564	404	254		Homo sapiens transgelin 2 (TAGLN2) mRNA	NM_003564	2384	1416
Homo sapiens cDNA FLJ13352 fis	AK023414	1003	1630		Homo sapiens cDNA FLJ13352 fis	AK023414	482	714		Homo sapiens cDNA FLJ13352 fis	AK023414	3840	1359		Homo sapiens cDNA FLJ13352 fis	AK023414	3543	2586
Homo sapiens interferon-related developmental regulator 1 (IFRD1)	NM_001550	267	249		Homo sapiens interferon-related developmental regulator 1 (IFRD1)	NM_001550	266	567		Homo sapiens interferon-related developmental regulator 1 (IFRD1)	NM_001550	375	256		Homo sapiens interferon-related developmental regulator 1 (IFRD1)	NM_001550	3198	1382
Homo sapiens cDNA: FLJ23196 fis	AK026849	288	182		Homo sapiens cDNA: FLJ23196 fis	AK026849	161	278		Homo sapiens cDNA: FLJ23196 fis	AK026849	368	287		Homo sapiens cDNA: FLJ23196 fis	AK026849	3258	928
Homo sapiens galactosidase	NM_000169	663	716		Homo sapiens galactosidase	NM_000169	436	1187		Homo sapiens galactosidase	NM_000169	926	550		Homo sapiens galactosidase	NM_000169	4613	1989
Homo sapiens amylase	NM_000699	206	274		Homo sapiens amylase	NM_000699	209	282		Homo sapiens amylase	NM_000699	314	239		Homo sapiens amylase	NM_000699	1463	873
Homo sapiens sialyltransferase 8 (alpha-N-acetylneuraminate: alpha-2	NM_003034	311	217		Homo sapiens sialyltransferase 8 (alpha-N-acetylneuraminate: alpha-2	NM_003034	237	242		Homo sapiens sialyltransferase 8 (alpha-N-acetylneuraminate: alpha-2	NM_003034	364	209		Homo sapiens sialyltransferase 8 (alpha-N-acetylneuraminate: alpha-2	NM_003034	1692	726
Homo sapiens GDP-mannose pyrophosphorylase B (GMPPB)	NM_013334	528	1041		Homo sapiens GDP-mannose pyrophosphorylase B (GMPPB)	NM_013334	496	1241		Homo sapiens GDP-mannose pyrophosphorylase B (GMPPB)	NM_013334	1377	579		Homo sapiens GDP-mannose pyrophosphorylase B (GMPPB)	NM_013334	14630	5984
Homo sapiens hydroxyacyl-Coenzyme A dehydrogenase/3-ketoacyl-Coenzyme A thiolase/enoyl-Coenzyme A hydratase (trifunctional protein), beta subunit (HADHB) mRNA	NM_000183	588	732		Homo sapiens hydroxyacyl-Coenzyme A dehydrogenase/3-ketoacyl-Coenzyme A thiolase/enoyl-Coenzyme A hydratase (trifunctional protein), beta subunit (HADHB) mRNA	NM_000183	633	2516		Homo sapiens hydroxyacyl-Coenzyme A dehydrogenase/3-ketoacyl-Coenzyme A thiolase/enoyl-Coenzyme A hydratase (trifunctional protein), beta subunit (HADHB) mRNA	NM_000183	1475	743		Homo sapiens hydroxyacyl-Coenzyme A dehydrogenase/3-ketoacyl-Coenzyme A thiolase/enoyl-Coenzyme A hydratase (trifunctional protein), beta subunit (HADHB) mRNA	NM_000183	7206	1735
Homo sapiens phospholipase C beta 1 mRNA, complete cds	AY004175	410	428		Homo sapiens phospholipase C beta 1 mRNA, complete cds	AY004175	328	773		Homo sapiens phospholipase C beta 1 mRNA, complete cds	AY004175	1138	461		Homo sapiens phospholipase C beta 1 mRNA, complete cds	AY004175	1772	958
Homo sapiens phospholipase A2, group IVB (cytosolic) (PLA2G4B) mRNA	NM_005090	528	1838		Homo sapiens phospholipase A2, group IVB (cytosolic) (PLA2G4B) mRNA	NM_005090	429	648		Homo sapiens phospholipase A2, group IVB (cytosolic) (PLA2G4B) mRNA	NM_005090	3823	661		Homo sapiens phospholipase A2, group IVB (cytosolic) (PLA2G4B) mRNA	NM_005090	1325	970
H.sapiens mRNA for phosphoinositide 3-kinase	Y11312	475	654		H.sapiens mRNA for phosphoinositide 3-kinase	Y11312	556	709		H.sapiens mRNA for phosphoinositide 3-kinase	Y11312	1727	508		H.sapiens mRNA for phosphoinositide 3-kinase	Y11312	3003	1434
Homo sapiens hair and skin epidermal-type 12-lipoxygenase-related protein (ALOX12E) mRNA, complete pseudogene sequence	AF020774	226	245		Homo sapiens hair and skin epidermal-type 12-lipoxygenase-related protein (ALOX12E) mRNA, complete pseudogene sequence	AF020774	264	467		Homo sapiens hair and skin epidermal-type 12-lipoxygenase-related protein (ALOX12E) mRNA, complete pseudogene sequence	AF020774	609	442		Homo sapiens hair and skin epidermal-type 12-lipoxygenase-related protein (ALOX12E) mRNA, complete pseudogene sequence	AF020774	542	635
Homo sapiens KIAA0102 gene product (KIAA0102), mRNA	NM_014752	848	2062		Homo sapiens KIAA0102 gene product (KIAA0102), mRNA	NM_014752	1523	6643		Homo sapiens KIAA0102 gene product (KIAA0102), mRNA	NM_014752	2212	877		Homo sapiens KIAA0102 gene product (KIAA0102), mRNA	NM_014752	44244	44371
Homo sapiens sialophorin (gpL115, leukosialin, CD43) (SPN) mRNA	NM_003123	2923	5395		Homo sapiens sialophorin (gpL115, leukosialin, CD43) (SPN) mRNA	NM_003123	3065	13317		Homo sapiens sialophorin (gpL115, leukosialin, CD43) (SPN) mRNA	NM_003123	7769	4081		Homo sapiens sialophorin (gpL115, leukosialin, CD43) (SPN) mRNA	NM_003123	52194	53914
Homo sapiens peroxisomal long-chain acyl-coA thioesterase mRNA, complete cds	AY005822	382	395		Homo sapiens peroxisomal long-chain acyl-coA thioesterase mRNA, complete cds	AY005822	321	573		Homo sapiens peroxisomal long-chain acyl-coA thioesterase mRNA, complete cds	AY005822	992	528		Homo sapiens peroxisomal long-chain acyl-coA thioesterase mRNA, complete cds	AY005822	2136	708
Homo sapiens hypothetical protein FLJ10535 (FLJ10535), mRNA	NM_018129	537	652		Homo sapiens hypothetical protein FLJ10535 (FLJ10535), mRNA	NM_018129	449	815		Homo sapiens hypothetical protein FLJ10535 (FLJ10535), mRNA	NM_018129	1399	612		Homo sapiens hypothetical protein FLJ10535 (FLJ10535), mRNA	NM_018129	7333	1468
Homo sapiens formiminotransferase cyclodeaminase form C (FTCD) mRNA, complete cds	AF289022	907	1447		Homo sapiens formiminotransferase cyclodeaminase form C (FTCD) mRNA, complete cds	AF289022	343	928		Homo sapiens formiminotransferase cyclodeaminase form C (FTCD) mRNA, complete cds	AF289022	2707	1156		Homo sapiens formiminotransferase cyclodeaminase form C (FTCD) mRNA, complete cds	AF289022	9513	2681
Homo sapiens uroporphyrinogen III synthase (congenital erythropoietic porphyria) (UROS) mRNA	NM_000375	527	640		Homo sapiens uroporphyrinogen III synthase (congenital erythropoietic porphyria) (UROS) mRNA	NM_000375	242	604		Homo sapiens uroporphyrinogen III synthase (congenital erythropoietic porphyria) (UROS) mRNA	NM_000375	1042	480		Homo sapiens uroporphyrinogen III synthase (congenital erythropoietic porphyria) (UROS) mRNA	NM_000375	9319	4225
Homo sapiens neutrophil cytosolic factor 1 (47kD, chronic granulomatous disease, autosomal 1) (NCF1) mRNA	NM_000265	310	324		Homo sapiens neutrophil cytosolic factor 1 (47kD, chronic granulomatous disease, autosomal 1) (NCF1) mRNA	NM_000265	271	213		Homo sapiens neutrophil cytosolic factor 1 (47kD, chronic granulomatous disease, autosomal 1) (NCF1) mRNA	NM_000265	540	341		Homo sapiens neutrophil cytosolic factor 1 (47kD, chronic granulomatous disease, autosomal 1) (NCF1) mRNA	NM_000265	1576	555
Homo sapiens ATP-binding cassette, sub-family B (MDR/TAP), member 4 (ABCB4), transcript variant B, mRNA	NM_018849	405	572		Homo sapiens ATP-binding cassette, sub-family B (MDR/TAP), member 4 (ABCB4), transcript variant B, mRNA	NM_018849	215	185		Homo sapiens ATP-binding cassette, sub-family B (MDR/TAP), member 4 (ABCB4), transcript variant B, mRNA	NM_018849	438	243		Homo sapiens ATP-binding cassette, sub-family B (MDR/TAP), member 4 (ABCB4), transcript variant B, mRNA	NM_018849	4052	1608
Homo sapiens mRNA for carbonyl reductase, trapped exon B1084-9, partial	AJ000096	455	241		Homo sapiens mRNA for carbonyl reductase, trapped exon B1084-9, partial	AJ000096	238	105		Homo sapiens mRNA for carbonyl reductase, trapped exon B1084-9, partial	AJ000096	856	444		Homo sapiens mRNA for carbonyl reductase, trapped exon B1084-9, partial	AJ000096	2857	549
Homo sapiens afamin (AFM) mRNA	NM_001133	276	206		Homo sapiens afamin (AFM) mRNA	NM_001133	264	257		Homo sapiens afamin (AFM) mRNA	NM_001133	584	417		Homo sapiens afamin (AFM) mRNA	NM_001133	484	347
Homo sapiens solute carrier family 16 (monocarboxylic acid transporters), member 1 (SLC16A1) mRNA	NM_003051	556	453		Homo sapiens solute carrier family 16 (monocarboxylic acid transporters), member 1 (SLC16A1) mRNA	NM_003051	266	504		Homo sapiens solute carrier family 16 (monocarboxylic acid transporters), member 1 (SLC16A1) mRNA	NM_003051	916	557		Homo sapiens solute carrier family 16 (monocarboxylic acid transporters), member 1 (SLC16A1) mRNA	NM_003051	5478	2811
Homo sapiens mRNA; cDNA DKFZp761G0313 (from clone DKFZp761G0313)	AL353933	242	176		Homo sapiens mRNA; cDNA DKFZp761G0313 (from clone DKFZp761G0313)	AL353933	231	198		Homo sapiens mRNA; cDNA DKFZp761G0313 (from clone DKFZp761G0313)	AL353933	354	237		Homo sapiens mRNA; cDNA DKFZp761G0313 (from clone DKFZp761G0313)	AL353933	420	284
Homo sapiens hypothetical protein (HSPC011), mRNA	NM_015969	319	518		Homo sapiens hypothetical protein (HSPC011), mRNA	NM_015969	277	1006		Homo sapiens hypothetical protein (HSPC011), mRNA	NM_015969	1173	489		Homo sapiens hypothetical protein (HSPC011), mRNA	NM_015969	7009	1888
Homo sapiens interleukin 18 receptor accessory protein (IL18RAP) mRNA	NM_003853	525	535		Homo sapiens interleukin 18 receptor accessory protein (IL18RAP) mRNA	NM_003853	263	735		Homo sapiens interleukin 18 receptor accessory protein (IL18RAP) mRNA	NM_003853	1014	356		Homo sapiens interleukin 18 receptor accessory protein (IL18RAP) mRNA	NM_003853	3007	1298
Homo sapiens mRNA for KIAA1283 protein, partial cds	AB033109	719	721		Homo sapiens mRNA for KIAA1283 protein, partial cds	AB033109	367	404		Homo sapiens mRNA for KIAA1283 protein, partial cds	AB033109	1101	569		Homo sapiens mRNA for KIAA1283 protein, partial cds	AB033109	3166	2264
Homo sapiens guanylate binding protein 1, interferon-inducible, 67kD (GBP1) mRNA	NM_002053	523	635		Homo sapiens guanylate binding protein 1, interferon-inducible, 67kD (GBP1) mRNA	NM_002053	363	657		Homo sapiens guanylate binding protein 1, interferon-inducible, 67kD (GBP1) mRNA	NM_002053	1276	344		Homo sapiens guanylate binding protein 1, interferon-inducible, 67kD (GBP1) mRNA	NM_002053	10759	5551
Homo sapiens CD86 antigen (CD28 antigen ligand 2, B7-2 antigen) (CD86), mRNA	NM_006889	2861	395		Homo sapiens CD86 antigen (CD28 antigen ligand 2, B7-2 antigen) (CD86), mRNA	NM_006889	266	339		Homo sapiens CD86 antigen (CD28 antigen ligand 2, B7-2 antigen) (CD86), mRNA	NM_006889	756	313		Homo sapiens CD86 antigen (CD28 antigen ligand 2, B7-2 antigen) (CD86), mRNA	NM_006889	2765	1009
Homo sapiens deleted in malignant brain tumors 1 (DMBT1), transcript variant 2, mRNA	NM_007329	264	203		Homo sapiens deleted in malignant brain tumors 1 (DMBT1), transcript variant 2, mRNA	NM_007329	228	226		Homo sapiens deleted in malignant brain tumors 1 (DMBT1), transcript variant 2, mRNA	NM_007329	381	227		Homo sapiens deleted in malignant brain tumors 1 (DMBT1), transcript variant 2, mRNA	NM_007329	537	314
Homo sapiens protease inhibitor 8 (ovalbumin type) (PI8) mRNA	W60100	474	340		Homo sapiens protease inhibitor 8 (ovalbumin type) (PI8) mRNA	W60100	301	849		Homo sapiens protease inhibitor 8 (ovalbumin type) (PI8) mRNA	W60100	573	416		Homo sapiens protease inhibitor 8 (ovalbumin type) (PI8) mRNA	W60100	2161	707
Homo sapiens 6-pyruvoyltetrahydropterin synthase (PTS), mRNA	AA877347	3296	4008		Homo sapiens 6-pyruvoyltetrahydropterin synthase (PTS), mRNA	AA877347	867	5434		Homo sapiens 6-pyruvoyltetrahydropterin synthase (PTS), mRNA	AA877347	9455	3399		Homo sapiens 6-pyruvoyltetrahydropterin synthase (PTS), mRNA	AA877347	32081	6901
Human P13-kinase associated p85 mRNA sequence	R54049	201	172		Human P13-kinase associated p85 mRNA sequence	R54049	386	382		Human P13-kinase associated p85 mRNA sequence	R54049	361	289		Human P13-kinase associated p85 mRNA sequence	R54049	783	492
Homo sapiens c-fos induced growth factor (vascular endothelial growth factor D) (FIGF), mRNA	BI755551	474	302		Homo sapiens c-fos induced growth factor (vascular endothelial growth factor D) (FIGF), mRNA	BI755551	480	667		Homo sapiens c-fos induced growth factor (vascular endothelial growth factor D) (FIGF), mRNA	BI755551	347	285		Homo sapiens c-fos induced growth factor (vascular endothelial growth factor D) (FIGF), mRNA	BI755551	774	398
Homo sapiens CD68 antigen (CD68) mRNA	S57235	431	677		Homo sapiens CD68 antigen (CD68) mRNA	S57235	527	1830		Homo sapiens CD68 antigen (CD68) mRNA	S57235	566	377		Homo sapiens CD68 antigen (CD68) mRNA	S57235	11182	9016
Homo sapiens interleukin enhancer binding factor 3, 90kD (ILF3) mRNA	BG697179	552	580		Homo sapiens interleukin enhancer binding factor 3, 90kD (ILF3) mRNA	BG697179	414	1861		Homo sapiens interleukin enhancer binding factor 3, 90kD (ILF3) mRNA	BG697179	1332	497		Homo sapiens interleukin enhancer binding factor 3, 90kD (ILF3) mRNA	BG697179	9398	4785
Homo sapiens heterogeneous nuclear ribonucleoprotein A1 (HNRPA1) mRNA	NM_002136	3053	4972		Homo sapiens heterogeneous nuclear ribonucleoprotein A1 (HNRPA1) mRNA	NM_002136	1730	13202		Homo sapiens heterogeneous nuclear ribonucleoprotein A1 (HNRPA1) mRNA	NM_002136	8880	3349		Homo sapiens heterogeneous nuclear ribonucleoprotein A1 (HNRPA1) mRNA	NM_002136	37165	8503
Homo sapiens ADP-ribosyltransferase (NAD+; poly (ADP-ribose) polymerase) (ADPRT) mRNA	BM012504	430	627		Homo sapiens ADP-ribosyltransferase (NAD+; poly (ADP-ribose) polymerase) (ADPRT) mRNA	BM012504	294	480		Homo sapiens ADP-ribosyltransferase (NAD+; poly (ADP-ribose) polymerase) (ADPRT) mRNA	BM012504	1556	581		Homo sapiens ADP-ribosyltransferase (NAD+; poly (ADP-ribose) polymerase) (ADPRT) mRNA	BM012504	4925	1737
Homo sapiens nuclear factor of activated T-cells, cytoplasmic 1 (NFATC1) mRNA	AA664145	289	161		Homo sapiens nuclear factor of activated T-cells, cytoplasmic 1 (NFATC1) mRNA	AA664145	327	229		Homo sapiens nuclear factor of activated T-cells, cytoplasmic 1 (NFATC1) mRNA	AA664145	971	581		Homo sapiens nuclear factor of activated T-cells, cytoplasmic 1 (NFATC1) mRNA	AA664145	473	393
SLC1A4 solute carrier family 1 (glutamate/neutral amino acid transporter), member 4	AA868504	495	648		SLC1A4 solute carrier family 1 (glutamate/neutral amino acid transporter), member 4	AA868504	210	299		SLC1A4 solute carrier family 1 (glutamate/neutral amino acid transporter), member 4	AA868504	1574	524		SLC1A4 solute carrier family 1 (glutamate/neutral amino acid transporter), member 4	AA868504	2728	835
LIMK2 LIM domain kinase 2	AA877845	2939	2538		LIMK2 LIM domain kinase 2	AA877845	371	674		LIMK2 LIM domain kinase 2	AA877845	3499	1209		LIMK2 LIM domain kinase 2	AA877845	4306	3097
NACA l center B	AA664241	541	1182		NACA l center B	AA664241	202	344		NACA l center B	AA664241	1407	433		NACA l center B	AA664241	52152	48685
CYP2D6 cytochrome P450, subfamily IID (debrisoquine, sparteine, etc., -metabolizing), polypeptide 6	AI016456	274	279		CYP2D6 cytochrome P450, subfamily IID (debrisoquine, sparteine, etc., -metabolizing), polypeptide 6	AI016456	245	288		CYP2D6 cytochrome P450, subfamily IID (debrisoquine, sparteine, etc., -metabolizing), polypeptide 6	AI016456	385	247		CYP2D6 cytochrome P450, subfamily IID (debrisoquine, sparteine, etc., -metabolizing), polypeptide 6	AI016456	5954	3852
Homo sapiens, Similar to transcription factor binding to IGHM enhancer 3, clone IMAGE:2988122, mRNA	AA401326	1048	1138		Homo sapiens, Similar to transcription factor binding to IGHM enhancer 3, clone IMAGE:2988122, mRNA	AA401326	349	724		Homo sapiens, Similar to transcription factor binding to IGHM enhancer 3, clone IMAGE:2988122, mRNA	AA401326	1741	819		Homo sapiens, Similar to transcription factor binding to IGHM enhancer 3, clone IMAGE:2988122, mRNA	AA401326	14573	8986
EPB49 erythrocyte membrane protein band 4.9 (dematin)	N55461	247	211		EPB49 erythrocyte membrane protein band 4.9 (dematin)	N55461	230	201		EPB49 erythrocyte membrane protein band 4.9 (dematin)	N55461	350	241		EPB49 erythrocyte membrane protein band 4.9 (dematin)	N55461	1219	448
CMAR cell matrix adhesion regulator	AA504482	723	1776		CMAR cell matrix adhesion regulator	AA504482	424	816		CMAR cell matrix adhesion regulator	AA504482	3990	1235		CMAR cell matrix adhesion regulator	AA504482	8894	9726
TPM3 tropomyosin 3	BI602175	164	366		TPM3 tropomyosin 3	BI602175	225	234		TPM3 tropomyosin 3	BI602175	400	318		TPM3 tropomyosin 3	BI602175	862	431
Homo sapiens damage-specific DNA binding protein 2 (48kD) (DDB2) mRNA	NM_000107	714	1287		Homo sapiens damage-specific DNA binding protein 2 (48kD) (DDB2) mRNA	NM_000107	370	784		Homo sapiens damage-specific DNA binding protein 2 (48kD) (DDB2) mRNA	NM_000107	2634	665		Homo sapiens damage-specific DNA binding protein 2 (48kD) (DDB2) mRNA	NM_000107	6907	1715
Homo sapiens mRNA; cDNA DKFZp434B049 (from clone DKFZp434B049)	AL157445	325	297		Homo sapiens mRNA; cDNA DKFZp434B049 (from clone DKFZp434B049)	AL157445	245	491		Homo sapiens mRNA; cDNA DKFZp434B049 (from clone DKFZp434B049)	AL157445	487	364		Homo sapiens mRNA; cDNA DKFZp434B049 (from clone DKFZp434B049)	AL157445	2950	2305
Homo sapiens general transcription factor IIH, polypeptide 4 (52kD subunit) (GTF2H4) mRNA	NM_001517	304	457		Homo sapiens general transcription factor IIH, polypeptide 4 (52kD subunit) (GTF2H4) mRNA	NM_001517	409	1031		Homo sapiens general transcription factor IIH, polypeptide 4 (52kD subunit) (GTF2H4) mRNA	NM_001517	677	363		Homo sapiens general transcription factor IIH, polypeptide 4 (52kD subunit) (GTF2H4) mRNA	NM_001517	7886	4662
Homo sapiens RAD23 (S. cerevisiae) homolog A (RAD23A) mRNA	NM_005053	273	272		Homo sapiens RAD23 (S. cerevisiae) homolog A (RAD23A) mRNA	NM_005053	322	523		Homo sapiens RAD23 (S. cerevisiae) homolog A (RAD23A) mRNA	NM_005053	394	331		Homo sapiens RAD23 (S. cerevisiae) homolog A (RAD23A) mRNA	NM_005053	4384	2557
Homo sapiens ATP-binding cassette, sub-family D (ALD), member 2 (ABCD2), mRNA	NM_005164	330	351		Homo sapiens ATP-binding cassette, sub-family D (ALD), member 2 (ABCD2), mRNA	NM_005164	5253	8531		Homo sapiens ATP-binding cassette, sub-family D (ALD), member 2 (ABCD2), mRNA	NM_005164	649	354		Homo sapiens ATP-binding cassette, sub-family D (ALD), member 2 (ABCD2), mRNA	NM_005164	2157	719
Homo sapiens fatty-acid-Coenzyme A ligase, long-chain 1 (FACL1), nuclear gene encoding mitochondrial protein, mRNA	NM_001995	313	346		Homo sapiens fatty-acid-Coenzyme A ligase, long-chain 1 (FACL1), nuclear gene encoding mitochondrial protein, mRNA	NM_001995	243	647		Homo sapiens fatty-acid-Coenzyme A ligase, long-chain 1 (FACL1), nuclear gene encoding mitochondrial protein, mRNA	NM_001995	818	297		Homo sapiens fatty-acid-Coenzyme A ligase, long-chain 1 (FACL1), nuclear gene encoding mitochondrial protein, mRNA	NM_001995	2568	646
Homo sapiens REM protein (REM), mRNA	NM_014012	257	157		Homo sapiens REM protein (REM), mRNA	NM_014012	269	342		Homo sapiens REM protein (REM), mRNA	NM_014012	314	219		Homo sapiens REM protein (REM), mRNA	NM_014012	956	421
Homo sapiens interleukin 4 receptor (IL4R) mRNA	NM_000418	495	650		Homo sapiens interleukin 4 receptor (IL4R) mRNA	NM_000418	264	963		Homo sapiens interleukin 4 receptor (IL4R) mRNA	NM_000418	1083	467		Homo sapiens interleukin 4 receptor (IL4R) mRNA	NM_000418	3763	1125
Homo sapiens GRB2-associated binding protein 1 (GAB1) mRNA	NM_002039	261	189		Homo sapiens GRB2-associated binding protein 1 (GAB1) mRNA	NM_002039	331	190		Homo sapiens GRB2-associated binding protein 1 (GAB1) mRNA	NM_002039	386	250		Homo sapiens GRB2-associated binding protein 1 (GAB1) mRNA	NM_002039	1048	292
Homo sapiens HSPC023 protein (HSPC023), mRNA	NM_014047	1435	2661		Homo sapiens HSPC023 protein (HSPC023), mRNA	NM_014047	992	5524		Homo sapiens HSPC023 protein (HSPC023), mRNA	NM_014047	4972	1532		Homo sapiens HSPC023 protein (HSPC023), mRNA	NM_014047	22961	7495
Homo sapiens Cas-Br-M (murine) ectropic retroviral transforming sequence c (CBLC), mRNA	NM_012116	937	952		Homo sapiens Cas-Br-M (murine) ectropic retroviral transforming sequence c (CBLC), mRNA	NM_012116	725	2357		Homo sapiens Cas-Br-M (murine) ectropic retroviral transforming sequence c (CBLC), mRNA	NM_012116	1005	860		Homo sapiens Cas-Br-M (murine) ectropic retroviral transforming sequence c (CBLC), mRNA	NM_012116	8690	5942
Homo sapiens activin A receptor type II-like 1 (ACVRL1) mRNA	NM_000020	354	359		Homo sapiens activin A receptor type II-like 1 (ACVRL1) mRNA	NM_000020	299	430		Homo sapiens activin A receptor type II-like 1 (ACVRL1) mRNA	NM_000020	969	155		Homo sapiens activin A receptor type II-like 1 (ACVRL1) mRNA	NM_000020	4923	2838
Homo sapiens thyrotropin-releasing hormone receptor (TRHR) mRNA	NM_003301	304	403		Homo sapiens thyrotropin-releasing hormone receptor (TRHR) mRNA	NM_003301	184	497		Homo sapiens thyrotropin-releasing hormone receptor (TRHR) mRNA	NM_003301	10802	10254		Homo sapiens thyrotropin-releasing hormone receptor (TRHR) mRNA	NM_003301	1693	793
Homo sapiens prostaglandin E receptor 1 (subtype EP1), 42kD (PTGER1) mRNA	NM_000955	275	429		Homo sapiens prostaglandin E receptor 1 (subtype EP1), 42kD (PTGER1) mRNA	NM_000955	301	441		Homo sapiens prostaglandin E receptor 1 (subtype EP1), 42kD (PTGER1) mRNA	NM_000955	686	417		Homo sapiens prostaglandin E receptor 1 (subtype EP1), 42kD (PTGER1) mRNA	NM_000955	1433	519
Homo sapiens gastrin-releasing peptide receptor (GRPR) mRNA	NM_005314	309	419		Homo sapiens gastrin-releasing peptide receptor (GRPR) mRNA	NM_005314	225	323		Homo sapiens gastrin-releasing peptide receptor (GRPR) mRNA	NM_005314	802	353		Homo sapiens gastrin-releasing peptide receptor (GRPR) mRNA	NM_005314	3929	2315
Homo sapiens neuropeptide G protein-coupled receptor (NPGPR) mRNA	NM_004885	390	511		Homo sapiens neuropeptide G protein-coupled receptor (NPGPR) mRNA	NM_004885	339	330		Homo sapiens neuropeptide G protein-coupled receptor (NPGPR) mRNA	NM_004885	987	345		Homo sapiens neuropeptide G protein-coupled receptor (NPGPR) mRNA	NM_004885	3131	827
Homo sapiens fatty acid binding protein 3	NM_004102	1198	1632		Homo sapiens fatty acid binding protein 3	NM_004102	429	506		Homo sapiens fatty acid binding protein 3	NM_004102	3338	1308		Homo sapiens fatty acid binding protein 3	NM_004102	6231	4440
Homo sapiens mRNA for KIAA1637 protein	NM_020967	436	397		Homo sapiens mRNA for KIAA1637 protein	NM_020967	269	385		Homo sapiens mRNA for KIAA1637 protein	NM_020967	653	409		Homo sapiens mRNA for KIAA1637 protein	NM_020967	2218	557
unknown	SB	262	178		unknown	SB	218	162		unknown	SB	338	206		unknown	SB	260	193
		231	165				260	153				256	210				252	199
		612	347				240	252				285	180				308	242
		207	108				179	209				213	276				184	296
Human interleukin 10 (IL10) mRNA, complete cds	M57627	241	242		Human interleukin 10 (IL10) mRNA, complete cds	M57627	104	7		Human interleukin 10 (IL10) mRNA, complete cds	M57627	394	272		Human interleukin 10 (IL10) mRNA, complete cds	M57627	1518	744
Homo sapiens linker for activation of T cells (LAT), mRNA	W74254	3274	8042		Homo sapiens linker for activation of T cells (LAT), mRNA	W74254	779	4426		Homo sapiens linker for activation of T cells (LAT), mRNA	W74254	16210	3537		Homo sapiens linker for activation of T cells (LAT), mRNA	W74254	32337	9740
Human nuclear factor kappa-B DNA binding subunit (NF-kappa-B) mRNA, complete cds	M58603	730	1041		Human nuclear factor kappa-B DNA binding subunit (NF-kappa-B) mRNA, complete cds	M58603	340	717		Human nuclear factor kappa-B DNA binding subunit (NF-kappa-B) mRNA, complete cds	M58603	2455	798		Human nuclear factor kappa-B DNA binding subunit (NF-kappa-B) mRNA, complete cds	M58603	6550	2261
IL17B interleukin 17B	AA443286	280	246		IL17B interleukin 17B	AA443286	280	215		IL17B interleukin 17B	AA443286	413	288		IL17B interleukin 17B	AA443286	1646	765
Homo sapiens endothelin receptor type B (EDNRB), splice variant 1, mRNA	S57283	255	196		Homo sapiens endothelin receptor type B (EDNRB), splice variant 1, mRNA	S57283	196	81		Homo sapiens endothelin receptor type B (EDNRB), splice variant 1, mRNA	S57283	420	226		Homo sapiens endothelin receptor type B (EDNRB), splice variant 1, mRNA	S57283	509	321
Homo sapiens protease inhibitor 6 (placental thrombin inhibitor) (PI6) mRNA	AA410517	240	181		Homo sapiens protease inhibitor 6 (placental thrombin inhibitor) (PI6) mRNA	AA410517	244	162		Homo sapiens protease inhibitor 6 (placental thrombin inhibitor) (PI6) mRNA	AA410517	489	340		Homo sapiens protease inhibitor 6 (placental thrombin inhibitor) (PI6) mRNA	AA410517	1114	450
Homo sapiens CD8 antigen, alpha polypeptide (p32) (CD8A) mRNA	M12824	370	566		Homo sapiens CD8 antigen, alpha polypeptide (p32) (CD8A) mRNA	M12824	368	405		Homo sapiens CD8 antigen, alpha polypeptide (p32) (CD8A) mRNA	M12824	1059	260		Homo sapiens CD8 antigen, alpha polypeptide (p32) (CD8A) mRNA	M12824	3186	1597
Homo sapiens mRNA for FLJ00087 protein, partial cds	AK024488	6562	14181		Homo sapiens mRNA for FLJ00087 protein, partial cds	AK024488	3563	15680		Homo sapiens mRNA for FLJ00087 protein, partial cds	AK024488	26999	7219		Homo sapiens mRNA for FLJ00087 protein, partial cds	AK024488	37151	16832
Homo sapiens PAK-interacting exchange factor beta (P85SPR) mRNA	NM_003899	467	552		Homo sapiens PAK-interacting exchange factor beta (P85SPR) mRNA	NM_003899	949	1184		Homo sapiens PAK-interacting exchange factor beta (P85SPR) mRNA	NM_003899	1991	726		Homo sapiens PAK-interacting exchange factor beta (P85SPR) mRNA	NM_003899	5708	2031
H.sapiens SH3GLP3 pseudogene, 5' end	X99662	304	390		H.sapiens SH3GLP3 pseudogene, 5' end	X99662	388	910		H.sapiens SH3GLP3 pseudogene, 5' end	X99662	904	432		H.sapiens SH3GLP3 pseudogene, 5' end	X99662	3091	985
Homo sapiens colony stimulating factor 2 receptor, beta, low-affinity (granulocyte-macrophage) (CSF2RB) mRNA	NM_000395	612	718		Homo sapiens colony stimulating factor 2 receptor, beta, low-affinity (granulocyte-macrophage) (CSF2RB) mRNA	NM_000395	315	1285		Homo sapiens colony stimulating factor 2 receptor, beta, low-affinity (granulocyte-macrophage) (CSF2RB) mRNA	NM_000395	1273	647		Homo sapiens colony stimulating factor 2 receptor, beta, low-affinity (granulocyte-macrophage) (CSF2RB) mRNA	NM_000395	6243	2515
Homo sapiens toll-like receptor 4 (TLR4) mRNA	NM_003266	249	237		Homo sapiens toll-like receptor 4 (TLR4) mRNA	NM_003266	342	764		Homo sapiens toll-like receptor 4 (TLR4) mRNA	NM_003266	524	467		Homo sapiens toll-like receptor 4 (TLR4) mRNA	NM_003266	1637	468
Homo sapiens c-Cbl-interacting protein (CIN85) mRNA, complete cds	AF230904	567	499		Homo sapiens c-Cbl-interacting protein (CIN85) mRNA, complete cds	AF230904	330	706		Homo sapiens c-Cbl-interacting protein (CIN85) mRNA, complete cds	AF230904	1134	448		Homo sapiens c-Cbl-interacting protein (CIN85) mRNA, complete cds	AF230904	5054	1568
Homo sapiens hypothetical protein DKFZp434J212 (DKFZp434J212), mRNA	NM_017596	1295	2902		Homo sapiens hypothetical protein DKFZp434J212 (DKFZp434J212), mRNA	NM_017596	770	2776		Homo sapiens hypothetical protein DKFZp434J212 (DKFZp434J212), mRNA	NM_017596	5845	1320		Homo sapiens hypothetical protein DKFZp434J212 (DKFZp434J212), mRNA	NM_017596	13025	3343
Homo sapiens gastric inhibitory polypeptide (GIP) mRNA	NM_004123	356	283		Homo sapiens gastric inhibitory polypeptide (GIP) mRNA	NM_004123	290	180		Homo sapiens gastric inhibitory polypeptide (GIP) mRNA	NM_004123	2835	1286		Homo sapiens gastric inhibitory polypeptide (GIP) mRNA	NM_004123	1331	792
Homo sapiens adenosine A1 receptor (ADORA1), mRNA	NM_000674	230	207		Homo sapiens adenosine A1 receptor (ADORA1), mRNA	NM_000674	238	176		Homo sapiens adenosine A1 receptor (ADORA1), mRNA	NM_000674	451	318		Homo sapiens adenosine A1 receptor (ADORA1), mRNA	NM_000674	1156	588
Homo sapiens serine/threonine kinase 4 (STK4) mRNA	NM_006282	1545	4039		Homo sapiens serine/threonine kinase 4 (STK4) mRNA	NM_006282	346	560		Homo sapiens serine/threonine kinase 4 (STK4) mRNA	NM_006282	6268	1806		Homo sapiens serine/threonine kinase 4 (STK4) mRNA	NM_006282	10897	5184
Homo sapiens amiloride-sensitive cation channel 3, testis (ACCN3), transcript variant 2, mRNA	NM_020321	274	210		Homo sapiens amiloride-sensitive cation channel 3, testis (ACCN3), transcript variant 2, mRNA	NM_020321	187	160		Homo sapiens amiloride-sensitive cation channel 3, testis (ACCN3), transcript variant 2, mRNA	NM_020321	496	419		Homo sapiens amiloride-sensitive cation channel 3, testis (ACCN3), transcript variant 2, mRNA	NM_020321	1170	660
H.sapiens protein-tyrosine kinase gene, complete CDS	Z25436	364	331		H.sapiens protein-tyrosine kinase gene, complete CDS	Z25436	265	223		H.sapiens protein-tyrosine kinase gene, complete CDS	Z25436	340	325		H.sapiens protein-tyrosine kinase gene, complete CDS	Z25436	1641	1082
Homo sapiens guanine nucleotide binding protein-like 1 (GNL1), mRNA	NM_005275	400	440		Homo sapiens guanine nucleotide binding protein-like 1 (GNL1), mRNA	NM_005275	306	410		Homo sapiens guanine nucleotide binding protein-like 1 (GNL1), mRNA	NM_005275	693	251		Homo sapiens guanine nucleotide binding protein-like 1 (GNL1), mRNA	NM_005275	5118	2443
Homo sapiens tumor necrosis factor receptor superfamily, member 7 (TNFRSF7) mRNA	NM_001242	274	350		Homo sapiens tumor necrosis factor receptor superfamily, member 7 (TNFRSF7) mRNA	NM_001242	3560	1593		Homo sapiens tumor necrosis factor receptor superfamily, member 7 (TNFRSF7) mRNA	NM_001242	370	327		Homo sapiens tumor necrosis factor receptor superfamily, member 7 (TNFRSF7) mRNA	NM_001242	3846	2217
Homo sapiens corticotropin releasing hormone-binding protein (CRHBP) mRNA	SB	191	149		Homo sapiens corticotropin releasing hormone-binding protein (CRHBP) mRNA	SB	285	164		Homo sapiens corticotropin releasing hormone-binding protein (CRHBP) mRNA	SB	351	257		Homo sapiens corticotropin releasing hormone-binding protein (CRHBP) mRNA	SB	302	209
Homo sapiens lymphotoxin beta receptor (TNFR superfamily, member 3 (LTBR), mRNA	NM_002342	320	246		Homo sapiens lymphotoxin beta receptor (TNFR superfamily, member 3 (LTBR), mRNA	NM_002342	264	373		Homo sapiens lymphotoxin beta receptor (TNFR superfamily, member 3 (LTBR), mRNA	NM_002342	517	333		Homo sapiens lymphotoxin beta receptor (TNFR superfamily, member 3 (LTBR), mRNA	NM_002342	1108	662
Human mRNA for KIAA0006 gene, complete cds	D13631	849	2415		Human mRNA for KIAA0006 gene, complete cds	D13631	336	1362		Human mRNA for KIAA0006 gene, complete cds	D13631	5174	1046		Human mRNA for KIAA0006 gene, complete cds	D13631	10160	2884
Homo sapiens hypothetical protein FLJ10897 (FLJ10897), mRNA	NM_018262	269	267		Homo sapiens hypothetical protein FLJ10897 (FLJ10897), mRNA	NM_018262	146	201		Homo sapiens hypothetical protein FLJ10897 (FLJ10897), mRNA	NM_018262	585	242		Homo sapiens hypothetical protein FLJ10897 (FLJ10897), mRNA	NM_018262	1079	638
Homo sapiens platelet-derived growth factor receptor-like (PDGFRL) mRNA	NM_006207	235	199		Homo sapiens platelet-derived growth factor receptor-like (PDGFRL) mRNA	NM_006207	290	215		Homo sapiens platelet-derived growth factor receptor-like (PDGFRL) mRNA	NM_006207	968	638		Homo sapiens platelet-derived growth factor receptor-like (PDGFRL) mRNA	NM_006207	3597	2123
Human inositol polyphosphate 5-phosphatase (5ptase) mRNA, 3' end	M74161	362	485		Human inositol polyphosphate 5-phosphatase (5ptase) mRNA, 3' end	M74161	272	856		Human inositol polyphosphate 5-phosphatase (5ptase) mRNA, 3' end	M74161	826	365		Human inositol polyphosphate 5-phosphatase (5ptase) mRNA, 3' end	M74161	2457	844
Homo sapiens serine/threonine protein kinase MASK (LOC51765), mRNA	NM_016542	437	295		Homo sapiens serine/threonine protein kinase MASK (LOC51765), mRNA	NM_016542	371	508		Homo sapiens serine/threonine protein kinase MASK (LOC51765), mRNA	NM_016542	383	232		Homo sapiens serine/threonine protein kinase MASK (LOC51765), mRNA	NM_016542	3169	953
Homo sapiens GTP-binding protein overexpressed in skeletal muscle (GEM) mRNA	NM_005261	294	194		Homo sapiens GTP-binding protein overexpressed in skeletal muscle (GEM) mRNA	NM_005261	163	338		Homo sapiens GTP-binding protein overexpressed in skeletal muscle (GEM) mRNA	NM_005261	295	201		Homo sapiens GTP-binding protein overexpressed in skeletal muscle (GEM) mRNA	NM_005261	463	302
Homo sapiens interleukin 13 receptor, alpha 1 (IL13RA1) mRNA	NM_001560	384	338		Homo sapiens interleukin 13 receptor, alpha 1 (IL13RA1) mRNA	NM_001560	238	156		Homo sapiens interleukin 13 receptor, alpha 1 (IL13RA1) mRNA	NM_001560	600	415		Homo sapiens interleukin 13 receptor, alpha 1 (IL13RA1) mRNA	NM_001560	2113	943
Homo sapiens cyclin-dependent kinase 5, regulatory subunit 1 (p35) (CDK5R1) mRNA	NM_003885	535	941		Homo sapiens cyclin-dependent kinase 5, regulatory subunit 1 (p35) (CDK5R1) mRNA	NM_003885	280	1807		Homo sapiens cyclin-dependent kinase 5, regulatory subunit 1 (p35) (CDK5R1) mRNA	NM_003885	2540	695		Homo sapiens cyclin-dependent kinase 5, regulatory subunit 1 (p35) (CDK5R1) mRNA	NM_003885	4415	1159
Homo sapiens mRNA; cDNA DKFZp761L1515 (from clone DKFZp761L1515)	AL161977	312	388		Homo sapiens mRNA; cDNA DKFZp761L1515 (from clone DKFZp761L1515)	AL161977	281	1053		Homo sapiens mRNA; cDNA DKFZp761L1515 (from clone DKFZp761L1515)	AL161977	744	269		Homo sapiens mRNA; cDNA DKFZp761L1515 (from clone DKFZp761L1515)	AL161977	1091	331
Homo sapiens structural maintenance of chromosomes (SMC) family member, chromosome-associated protein E (CAP-E) mRNA	NM_006444	238	174		Homo sapiens structural maintenance of chromosomes (SMC) family member, chromosome-associated protein E (CAP-E) mRNA	NM_006444	622	354		Homo sapiens structural maintenance of chromosomes (SMC) family member, chromosome-associated protein E (CAP-E) mRNA	NM_006444	366	252		Homo sapiens structural maintenance of chromosomes (SMC) family member, chromosome-associated protein E (CAP-E) mRNA	NM_006444	384	215
Homo sapiens CDC28 protein kinase 1 (CKS1) mRNA	NM_001826	272	210		Homo sapiens CDC28 protein kinase 1 (CKS1) mRNA	NM_001826	259	368		Homo sapiens CDC28 protein kinase 1 (CKS1) mRNA	NM_001826	478	292		Homo sapiens CDC28 protein kinase 1 (CKS1) mRNA	NM_001826	584	143
Homo sapiens cyclin F (CCNF) mRNA	NM_001761	412	567		Homo sapiens cyclin F (CCNF) mRNA	NM_001761	573	1726		Homo sapiens cyclin F (CCNF) mRNA	NM_001761	1474	497		Homo sapiens cyclin F (CCNF) mRNA	NM_001761	4287	1566
Homo sapiens hypothetical protein FLJ10895 (FLJ10895), mRNA	NM_019084	253	435		Homo sapiens hypothetical protein FLJ10895 (FLJ10895), mRNA	NM_019084	379	767		Homo sapiens hypothetical protein FLJ10895 (FLJ10895), mRNA	NM_019084	382	242		Homo sapiens hypothetical protein FLJ10895 (FLJ10895), mRNA	NM_019084	3459	1875
Homo sapiens parathymosin (PTMS) mRNA	NM_002824	640	1227		Homo sapiens parathymosin (PTMS) mRNA	NM_002824	759	3980		Homo sapiens parathymosin (PTMS) mRNA	NM_002824	1496	488		Homo sapiens parathymosin (PTMS) mRNA	NM_002824	14122	11960
Homo sapiens cyclin I (CCNI), mRNA	NM_006835	1624	4268		Homo sapiens cyclin I (CCNI), mRNA	NM_006835	1145	9781		Homo sapiens cyclin I (CCNI), mRNA	NM_006835	7019	1973		Homo sapiens cyclin I (CCNI), mRNA	NM_006835	23059	4767
Homo sapiens basement membrane-induced gene (ICB-1) mRNA	NM_004848	1182	2854		Homo sapiens basement membrane-induced gene (ICB-1) mRNA	NM_004848	600	1200		Homo sapiens basement membrane-induced gene (ICB-1) mRNA	NM_004848	4540	1071		Homo sapiens basement membrane-induced gene (ICB-1) mRNA	NM_004848	6674	2737
Homo sapiens desmoglein 3 (pemphigus vulgaris antigen) (DSG3) mRNA	NM_001944	304	467		Homo sapiens desmoglein 3 (pemphigus vulgaris antigen) (DSG3) mRNA	NM_001944	341	311		Homo sapiens desmoglein 3 (pemphigus vulgaris antigen) (DSG3) mRNA	NM_001944	585	315		Homo sapiens desmoglein 3 (pemphigus vulgaris antigen) (DSG3) mRNA	NM_001944	1070	766
Homo sapiens mRNA for KIAA1358 protein, partial cds	AB037779	995	2103		Homo sapiens mRNA for KIAA1358 protein, partial cds	AB037779	491	3251		Homo sapiens mRNA for KIAA1358 protein, partial cds	AB037779	3336	898		Homo sapiens mRNA for KIAA1358 protein, partial cds	AB037779	55775	58804
Homo sapiens selectin L (lymphocyte adhesion molecule 1) (SELL), mRNA	NM_000655	786	707		Homo sapiens selectin L (lymphocyte adhesion molecule 1) (SELL), mRNA	NM_000655	400	296		Homo sapiens selectin L (lymphocyte adhesion molecule 1) (SELL), mRNA	NM_000655	1707	950		Homo sapiens selectin L (lymphocyte adhesion molecule 1) (SELL), mRNA	NM_000655	2697	1507
Homo sapiens integrin, beta 8 (ITGB8) mRNA	NM_002214	296	202		Homo sapiens integrin, beta 8 (ITGB8) mRNA	NM_002214	321	240		Homo sapiens integrin, beta 8 (ITGB8) mRNA	NM_002214	311	291		Homo sapiens integrin, beta 8 (ITGB8) mRNA	NM_002214	2996	1235
Homo sapiens laminin alpha 3b chain mRNA, partial cds	AF005258	256	180		Homo sapiens laminin alpha 3b chain mRNA, partial cds	AF005258	299	154		Homo sapiens laminin alpha 3b chain mRNA, partial cds	AF005258	269	239		Homo sapiens laminin alpha 3b chain mRNA, partial cds	AF005258	2887	1442
Homo sapiens hypothetical protein FLJ20124 (FLJ20124), mRNA	NM_017675	196	204		Homo sapiens hypothetical protein FLJ20124 (FLJ20124), mRNA	NM_017675	254	291		Homo sapiens hypothetical protein FLJ20124 (FLJ20124), mRNA	NM_017675	363	267		Homo sapiens hypothetical protein FLJ20124 (FLJ20124), mRNA	NM_017675	6481	4297
Homo sapiens complement C1q A chain precursor, (LOC51089), mRNA	NM_015991	228	321		Homo sapiens complement C1q A chain precursor, (LOC51089), mRNA	NM_015991	288	245		Homo sapiens complement C1q A chain precursor, (LOC51089), mRNA	NM_015991	425	314		Homo sapiens complement C1q A chain precursor, (LOC51089), mRNA	NM_015991	942	409
Homo sapiens intercellular adhesion molecule 5, telencephalin (ICAM5), mRNA	NM_003259	479	813		Homo sapiens intercellular adhesion molecule 5, telencephalin (ICAM5), mRNA	NM_003259	407	2464		Homo sapiens intercellular adhesion molecule 5, telencephalin (ICAM5), mRNA	NM_003259	2365	889		Homo sapiens intercellular adhesion molecule 5, telencephalin (ICAM5), mRNA	NM_003259	12563	2589
Homo sapiens mRNA; cDNA DKFZp434C153 (from clone DKFZp434C153); partial cds	AL080128	368	458		Homo sapiens mRNA; cDNA DKFZp434C153 (from clone DKFZp434C153); partial cds	AL080128	169	980		Homo sapiens mRNA; cDNA DKFZp434C153 (from clone DKFZp434C153); partial cds	AL080128	909	318		Homo sapiens mRNA; cDNA DKFZp434C153 (from clone DKFZp434C153); partial cds	AL080128	3610	1165
Homo sapiens mRNA for KIAA1132 protein, partial cds	AB032958	524	341		Homo sapiens mRNA for KIAA1132 protein, partial cds	AB032958	217	538		Homo sapiens mRNA for KIAA1132 protein, partial cds	AB032958	872	418		Homo sapiens mRNA for KIAA1132 protein, partial cds	AB032958	2791	1091
Homo sapiens mRNA for FLJ00016 protein, partial cds	AK024427	628	932		Homo sapiens mRNA for FLJ00016 protein, partial cds	AK024427	381	1169		Homo sapiens mRNA for FLJ00016 protein, partial cds	AK024427	1735	542		Homo sapiens mRNA for FLJ00016 protein, partial cds	AK024427	4596	1104
Homo sapiens hypothetical protein FLJ10357 (FLJ10357), mRNA	NM_018071	464	676		Homo sapiens hypothetical protein FLJ10357 (FLJ10357), mRNA	NM_018071	326	619		Homo sapiens hypothetical protein FLJ10357 (FLJ10357), mRNA	NM_018071	1191	532		Homo sapiens hypothetical protein FLJ10357 (FLJ10357), mRNA	NM_018071	4542	1363
Homo sapiens v-raf murine sarcoma viral oncogene homolog B1 (BRAF) mRNA	NM_004333	717	616		Homo sapiens v-raf murine sarcoma viral oncogene homolog B1 (BRAF) mRNA	NM_004333	354	586		Homo sapiens v-raf murine sarcoma viral oncogene homolog B1 (BRAF) mRNA	NM_004333	279	282		Homo sapiens v-raf murine sarcoma viral oncogene homolog B1 (BRAF) mRNA	NM_004333	2177	1539
Human mRNA for KIAA0300 gene, partial cds	AB002298	347	257		Human mRNA for KIAA0300 gene, partial cds	AB002298	300	496		Human mRNA for KIAA0300 gene, partial cds	AB002298	303	284		Human mRNA for KIAA0300 gene, partial cds	AB002298	1487	681
Homo sapiens hypothetical protein FLJ20435 (FLJ20435), mRNA	NM_017821	502	663		Homo sapiens hypothetical protein FLJ20435 (FLJ20435), mRNA	NM_017821	254	670		Homo sapiens hypothetical protein FLJ20435 (FLJ20435), mRNA	NM_017821	1733	568		Homo sapiens hypothetical protein FLJ20435 (FLJ20435), mRNA	NM_017821	3013	840
Homo sapiens DKFZP564M112 protein (DKFZP564M112), mRNA	NM_015387	518	502		Homo sapiens DKFZP564M112 protein (DKFZP564M112), mRNA	NM_015387	258	935		Homo sapiens DKFZP564M112 protein (DKFZP564M112), mRNA	NM_015387	1435	841		Homo sapiens DKFZP564M112 protein (DKFZP564M112), mRNA	NM_015387	5694	1286
Homo sapiens I factor (complement) (IF) mRNA	NM_000204	640	192		Homo sapiens I factor (complement) (IF) mRNA	NM_000204	267	352		Homo sapiens I factor (complement) (IF) mRNA	NM_000204	653	280		Homo sapiens I factor (complement) (IF) mRNA	NM_000204	954	386
Homo sapiens gamma-glutamyltransferase-like activity 1 (GGTLA1), mRNA	NM_004121	466	309		Homo sapiens gamma-glutamyltransferase-like activity 1 (GGTLA1), mRNA	NM_004121	253	368		Homo sapiens gamma-glutamyltransferase-like activity 1 (GGTLA1), mRNA	NM_004121	522	281		Homo sapiens gamma-glutamyltransferase-like activity 1 (GGTLA1), mRNA	NM_004121	4385	2400
Homo sapiens clone TCCCIA00120 mRNA sequence	AY007092	397	496		Homo sapiens clone TCCCIA00120 mRNA sequence	AY007092	278	746		Homo sapiens clone TCCCIA00120 mRNA sequence	AY007092	1328	426		Homo sapiens clone TCCCIA00120 mRNA sequence	AY007092	2985	866
Homo sapiens solute carrier family 6 (neurotransmitter transporter, taurine), member 6 (SLC6A6) mRNA	NM_003043	533	580		Homo sapiens solute carrier family 6 (neurotransmitter transporter, taurine), member 6 (SLC6A6) mRNA	NM_003043	467	751		Homo sapiens solute carrier family 6 (neurotransmitter transporter, taurine), member 6 (SLC6A6) mRNA	NM_003043	965	364		Homo sapiens solute carrier family 6 (neurotransmitter transporter, taurine), member 6 (SLC6A6) mRNA	NM_003043	9479	6411
Human mRNA for KIAA0240 gene, partial cds	D87077	548	610		Human mRNA for KIAA0240 gene, partial cds	D87077	452	1057		Human mRNA for KIAA0240 gene, partial cds	D87077	1102	380		Human mRNA for KIAA0240 gene, partial cds	D87077	4469	2463
Homo sapiens karyopherin alpha 2 (RAG cohort 1, importin alpha 1) (KPNA2) mRNA	NM_002266	3795	7749		Homo sapiens karyopherin alpha 2 (RAG cohort 1, importin alpha 1) (KPNA2) mRNA	NM_002266	2477	20853		Homo sapiens karyopherin alpha 2 (RAG cohort 1, importin alpha 1) (KPNA2) mRNA	NM_002266	16021	4517		Homo sapiens karyopherin alpha 2 (RAG cohort 1, importin alpha 1) (KPNA2) mRNA	NM_002266	48396	13025
Homo sapiens GPI-anchored metastasis-associated protein homolog (C4.4A), mRNA	NM_014400	1374	2387		Homo sapiens GPI-anchored metastasis-associated protein homolog (C4.4A), mRNA	NM_014400	386	920		Homo sapiens GPI-anchored metastasis-associated protein homolog (C4.4A), mRNA	NM_014400	3738	1402		Homo sapiens GPI-anchored metastasis-associated protein homolog (C4.4A), mRNA	NM_014400	9926	4485
Homo sapiens Ran-GTP binding protein mRNA, partial cds	AF039023	793	1049		Homo sapiens Ran-GTP binding protein mRNA, partial cds	AF039023	305	714		Homo sapiens Ran-GTP binding protein mRNA, partial cds	AF039023	1981	668		Homo sapiens Ran-GTP binding protein mRNA, partial cds	AF039023	4597	2122
Homo sapiens melan-A (MLANA) mRNA	NM_005511	1609	2527		Homo sapiens melan-A (MLANA) mRNA	NM_005511	619	585		Homo sapiens melan-A (MLANA) mRNA	NM_005511	4798	1666		Homo sapiens melan-A (MLANA) mRNA	NM_005511	7902	5151
Homo sapiens GTT1 protein (GTT1), mRNA	NM_020151	1577	2864		Homo sapiens GTT1 protein (GTT1), mRNA	NM_020151	518	1062		Homo sapiens GTT1 protein (GTT1), mRNA	NM_020151	4938	1874		Homo sapiens GTT1 protein (GTT1), mRNA	NM_020151	12996	6072
Homo sapiens acetyl-Coenzyme A acetyltransferase 2 (acetoacetyl Coenzyme A thiolase) (ACAT2), mRNA	NM_005891	1058	1227		Homo sapiens acetyl-Coenzyme A acetyltransferase 2 (acetoacetyl Coenzyme A thiolase) (ACAT2), mRNA	NM_005891	398	2097		Homo sapiens acetyl-Coenzyme A acetyltransferase 2 (acetoacetyl Coenzyme A thiolase) (ACAT2), mRNA	NM_005891	2508	1146		Homo sapiens acetyl-Coenzyme A acetyltransferase 2 (acetoacetyl Coenzyme A thiolase) (ACAT2), mRNA	NM_005891	20971	4511
Homo sapiens ATP-binding cassette, sub-family B (MDR/TAP), member 11 (ABCB11), mRNA	NM_003742	738	1269		Homo sapiens ATP-binding cassette, sub-family B (MDR/TAP), member 11 (ABCB11), mRNA	NM_003742	497	610		Homo sapiens ATP-binding cassette, sub-family B (MDR/TAP), member 11 (ABCB11), mRNA	NM_003742	2372	1019		Homo sapiens ATP-binding cassette, sub-family B (MDR/TAP), member 11 (ABCB11), mRNA	NM_003742	7296	3361
Homo sapiens fatty acid transport protein 4 (FATP4) mRNA	NM_005094	1226	1159		Homo sapiens fatty acid transport protein 4 (FATP4) mRNA	NM_005094	331	462		Homo sapiens fatty acid transport protein 4 (FATP4) mRNA	NM_005094	1720	658		Homo sapiens fatty acid transport protein 4 (FATP4) mRNA	NM_005094	3765	2156
Homo sapiens Rh type B glycoprotein (RHBG), mRNA	NM_020407	276	319		Homo sapiens Rh type B glycoprotein (RHBG), mRNA	NM_020407	267	479		Homo sapiens Rh type B glycoprotein (RHBG), mRNA	NM_020407	393	244		Homo sapiens Rh type B glycoprotein (RHBG), mRNA	NM_020407	2514	1607
Homo sapiens DNb-5 mRNA, partial cds	AF118274	322	399		Homo sapiens DNb-5 mRNA, partial cds	AF118274	334	926		Homo sapiens DNb-5 mRNA, partial cds	AF118274	748	421		Homo sapiens DNb-5 mRNA, partial cds	AF118274	7618	5382
Homo sapiens chromosome 16 open reading frame 3 (C16ORF3) mRNA, and translated products	NM_001214	516	865		Homo sapiens chromosome 16 open reading frame 3 (C16ORF3) mRNA, and translated products	NM_001214	782	1416		Homo sapiens chromosome 16 open reading frame 3 (C16ORF3) mRNA, and translated products	NM_001214	1449	689		Homo sapiens chromosome 16 open reading frame 3 (C16ORF3) mRNA, and translated products	NM_001214	2765	1719
Homo sapiens cDNA FLJ12347 fis, clone MAMMA1002298	AK022409	263	569		Homo sapiens cDNA FLJ12347 fis, clone MAMMA1002298	AK022409	411	641		Homo sapiens cDNA FLJ12347 fis, clone MAMMA1002298	AK022409	1044	414		Homo sapiens cDNA FLJ12347 fis, clone MAMMA1002298	AK022409	1362	890
Homo sapiens chloride channel 3 (CLCN3) mRNA	NM_001829	318	207		Homo sapiens chloride channel 3 (CLCN3) mRNA	NM_001829	289	547		Homo sapiens chloride channel 3 (CLCN3) mRNA	NM_001829	381	312		Homo sapiens chloride channel 3 (CLCN3) mRNA	NM_001829	1069	477
Homo sapiens solute carrier family 21 (organic anion transporter), member 9 (SLC21A9), mRNA	NM_007256	276	184		Homo sapiens solute carrier family 21 (organic anion transporter), member 9 (SLC21A9), mRNA	NM_007256	434	331		Homo sapiens solute carrier family 21 (organic anion transporter), member 9 (SLC21A9), mRNA	NM_007256	302	246		Homo sapiens solute carrier family 21 (organic anion transporter), member 9 (SLC21A9), mRNA	NM_007256	1595	816
Homo sapiens chloride channel 5 (nephrolithiasis 2, X-linked, Dent disease) (CLCN5) mRNA	NM_000084	365	551		Homo sapiens chloride channel 5 (nephrolithiasis 2, X-linked, Dent disease) (CLCN5) mRNA	NM_000084	258	731		Homo sapiens chloride channel 5 (nephrolithiasis 2, X-linked, Dent disease) (CLCN5) mRNA	NM_000084	320	185		Homo sapiens chloride channel 5 (nephrolithiasis 2, X-linked, Dent disease) (CLCN5) mRNA	NM_000084	2911	696
Homo sapiens organic anion transporter OATP-E (LOC51737), mRNA	NM_016354	321	490		Homo sapiens organic anion transporter OATP-E (LOC51737), mRNA	NM_016354	247	386		Homo sapiens organic anion transporter OATP-E (LOC51737), mRNA	NM_016354	562	269		Homo sapiens organic anion transporter OATP-E (LOC51737), mRNA	NM_016354	3385	1223
Homo sapiens 60S ribosomal protein L30 isolog (LOC51187), mRNA	NM_016304	3372	7433		Homo sapiens 60S ribosomal protein L30 isolog (LOC51187), mRNA	NM_016304	739	5167		Homo sapiens 60S ribosomal protein L30 isolog (LOC51187), mRNA	NM_016304	14764	3862		Homo sapiens 60S ribosomal protein L30 isolog (LOC51187), mRNA	NM_016304	32752	5875
Homo sapiens DNA segment on chromosome X (unique) 648 expressed sequence (DXS648E) mRNA	NM_006013	2919	5402		Homo sapiens DNA segment on chromosome X (unique) 648 expressed sequence (DXS648E) mRNA	NM_006013	950	7352		Homo sapiens DNA segment on chromosome X (unique) 648 expressed sequence (DXS648E) mRNA	NM_006013	11495	3230		Homo sapiens DNA segment on chromosome X (unique) 648 expressed sequence (DXS648E) mRNA	NM_006013	31146	6514
Homo sapiens hypothetical protein (YR-29), mRNA	NM_014886	321	409		Homo sapiens hypothetical protein (YR-29), mRNA	NM_014886	343	570		Homo sapiens hypothetical protein (YR-29), mRNA	NM_014886	1163	615		Homo sapiens hypothetical protein (YR-29), mRNA	NM_014886	2000	588
Human basic fibroblast growth factor antisense mRNA, partial cds	L31408	1332	2410		Human basic fibroblast growth factor antisense mRNA, partial cds	L31408	983	4906		Human basic fibroblast growth factor antisense mRNA, partial cds	L31408	4706	1192		Human basic fibroblast growth factor antisense mRNA, partial cds	L31408	14554	4898
Homo sapiens AD023 mRNA, complete cds	AF225422	637	1337		Homo sapiens AD023 mRNA, complete cds	AF225422	430	1141		Homo sapiens AD023 mRNA, complete cds	AF225422	2696	645		Homo sapiens AD023 mRNA, complete cds	AF225422	15805	8107
Homo sapiens mRNA for KIAA1527 protein, partial cds	AB040960	5596	12615		Homo sapiens mRNA for KIAA1527 protein, partial cds	AB040960	3197	20653		Homo sapiens mRNA for KIAA1527 protein, partial cds	AB040960	24783	7181		Homo sapiens mRNA for KIAA1527 protein, partial cds	AB040960	52974	12571
Homo sapiens protein kinase C, zeta (PRKCZ) mRNA	NM_002744	453	569		Homo sapiens protein kinase C, zeta (PRKCZ) mRNA	NM_002744	307	707		Homo sapiens protein kinase C, zeta (PRKCZ) mRNA	NM_002744	1495	794		Homo sapiens protein kinase C, zeta (PRKCZ) mRNA	NM_002744	5269	1289
Homo sapiens glutathione S-transferase subunit 13 homolog (LOC51064), mRNA	NM_015917	2387	8665		Homo sapiens glutathione S-transferase subunit 13 homolog (LOC51064), mRNA	NM_015917	1350	8103		Homo sapiens glutathione S-transferase subunit 13 homolog (LOC51064), mRNA	NM_015917	15038	2456		Homo sapiens glutathione S-transferase subunit 13 homolog (LOC51064), mRNA	NM_015917	32139	8755
Homo sapiens serine/threonine kinase 2 (STK2) mRNA	NM_003157	362	826		Homo sapiens serine/threonine kinase 2 (STK2) mRNA	NM_003157	255	481		Homo sapiens serine/threonine kinase 2 (STK2) mRNA	NM_003157	1004	460		Homo sapiens serine/threonine kinase 2 (STK2) mRNA	NM_003157	3684	1756
Homo sapiens death-associated protein kinase 1 (DAPK1), mRNA	NM_004938	552	1352		Homo sapiens death-associated protein kinase 1 (DAPK1), mRNA	NM_004938	357	397		Homo sapiens death-associated protein kinase 1 (DAPK1), mRNA	NM_004938	2555	584		Homo sapiens death-associated protein kinase 1 (DAPK1), mRNA	NM_004938	4290	1105
Homo sapiens MARK (MARK), mRNA	NM_018650	917	1121		Homo sapiens MARK (MARK), mRNA	NM_018650	477	375		Homo sapiens MARK (MARK), mRNA	NM_018650	2314	742		Homo sapiens MARK (MARK), mRNA	NM_018650	3721	2277
Homo sapiens cDNA: FLJ23292 fis, clone HEP10334	AK026945	573	1015		Homo sapiens cDNA: FLJ23292 fis, clone HEP10334	AK026945	296	496		Homo sapiens cDNA: FLJ23292 fis, clone HEP10334	AK026945	1665	638		Homo sapiens cDNA: FLJ23292 fis, clone HEP10334	AK026945	4247	1176
Homo sapiens p21/Cdc42/Rac1-activated kinase 1 (yeast Ste20-related) (PAK1), mRNA	NM_002576	288	283		Homo sapiens p21/Cdc42/Rac1-activated kinase 1 (yeast Ste20-related) (PAK1), mRNA	NM_002576	340	312		Homo sapiens p21/Cdc42/Rac1-activated kinase 1 (yeast Ste20-related) (PAK1), mRNA	NM_002576	511	506		Homo sapiens p21/Cdc42/Rac1-activated kinase 1 (yeast Ste20-related) (PAK1), mRNA	NM_002576	1728	540
Homo sapiens dual-specificity tyrosine-(Y)-phosphorylation regulated kinase 3 (DYRK3) mRNA	NM_003582	383	312		Homo sapiens dual-specificity tyrosine-(Y)-phosphorylation regulated kinase 3 (DYRK3) mRNA	NM_003582	317	341		Homo sapiens dual-specificity tyrosine-(Y)-phosphorylation regulated kinase 3 (DYRK3) mRNA	NM_003582	679	313		Homo sapiens dual-specificity tyrosine-(Y)-phosphorylation regulated kinase 3 (DYRK3) mRNA	NM_003582	2565	1140
Homo sapiens protein tyrosine phosphatase, non-receptor type 9 (PTPN9) mRNA	NM_002833	386	285		Homo sapiens protein tyrosine phosphatase, non-receptor type 9 (PTPN9) mRNA	NM_002833	300	205		Homo sapiens protein tyrosine phosphatase, non-receptor type 9 (PTPN9) mRNA	NM_002833	766	286		Homo sapiens protein tyrosine phosphatase, non-receptor type 9 (PTPN9) mRNA	NM_002833	3124	779
Homo sapiens neuroendocrine secretory protein 55 (NESP55), mRNA	NM_016592	299	338		Homo sapiens neuroendocrine secretory protein 55 (NESP55), mRNA	NM_016592	323	123		Homo sapiens neuroendocrine secretory protein 55 (NESP55), mRNA	NM_016592	794	361		Homo sapiens neuroendocrine secretory protein 55 (NESP55), mRNA	NM_016592	1369	388
Human phogrin mRNA, complete cds	U66702	392	506		Human phogrin mRNA, complete cds	U66702	414	1463		Human phogrin mRNA, complete cds	U66702	886	414		Human phogrin mRNA, complete cds	U66702	31859	18185
Homo sapiens guanine nucleotide binding protein (G protein) alpha 12 (GNA12), mRNA	NM_007353	336	329		Homo sapiens guanine nucleotide binding protein (G protein) alpha 12 (GNA12), mRNA	NM_007353	252	424		Homo sapiens guanine nucleotide binding protein (G protein) alpha 12 (GNA12), mRNA	NM_007353	779	356		Homo sapiens guanine nucleotide binding protein (G protein) alpha 12 (GNA12), mRNA	NM_007353	4343	1542
Homo sapiens matriptase mRNA, complete cds	AF118224	266	292		Homo sapiens matriptase mRNA, complete cds	AF118224	293	218		Homo sapiens matriptase mRNA, complete cds	AF118224	305	275		Homo sapiens matriptase mRNA, complete cds	AF118224	202	272
Homo sapiens mRNA for AFG3-like protein	AJ001495	275	433		Homo sapiens mRNA for AFG3-like protein	AJ001495	275	405		Homo sapiens mRNA for AFG3-like protein	AJ001495	356	208		Homo sapiens mRNA for AFG3-like protein	AJ001495	4183	1428
Homo sapiens mitochondrial intermediate peptidase (MIPEP), nuclear gene encoding mitochondrial protein, mRNA	NM_005932	206	231		Homo sapiens mitochondrial intermediate peptidase (MIPEP), nuclear gene encoding mitochondrial protein, mRNA	NM_005932	177	129		Homo sapiens mitochondrial intermediate peptidase (MIPEP), nuclear gene encoding mitochondrial protein, mRNA	NM_005932	256	225		Homo sapiens mitochondrial intermediate peptidase (MIPEP), nuclear gene encoding mitochondrial protein, mRNA	NM_005932	808	328
Homo sapiens protease, serine, 1 (trypsin 1) (PRSS1) mRNA	NM_002769	442	253		Homo sapiens protease, serine, 1 (trypsin 1) (PRSS1) mRNA	NM_002769	242	156		Homo sapiens protease, serine, 1 (trypsin 1) (PRSS1) mRNA	NM_002769	512	225		Homo sapiens protease, serine, 1 (trypsin 1) (PRSS1) mRNA	NM_002769	475	297
Homo sapiens aldehyde oxidase 1 (AOX1), mRNA	NM_001159	1206	813		Homo sapiens aldehyde oxidase 1 (AOX1), mRNA	NM_001159	124	217		Homo sapiens aldehyde oxidase 1 (AOX1), mRNA	NM_001159	278	172		Homo sapiens aldehyde oxidase 1 (AOX1), mRNA	NM_001159	2489	1000
Homo sapiens SCO (cytochrome oxidase deficient	NM_005138	1856	2472		Homo sapiens SCO (cytochrome oxidase deficient	NM_005138	1018	13215		Homo sapiens SCO (cytochrome oxidase deficient	NM_005138	6275	2148		Homo sapiens SCO (cytochrome oxidase deficient	NM_005138	39468	12643
Homo sapiens holocytochrome c synthase (cytochrome c heme-lyase) (HCCS) mRNA	NM_005333	1984	3713		Homo sapiens holocytochrome c synthase (cytochrome c heme-lyase) (HCCS) mRNA	NM_005333	473	2719		Homo sapiens holocytochrome c synthase (cytochrome c heme-lyase) (HCCS) mRNA	NM_005333	8224	2268		Homo sapiens holocytochrome c synthase (cytochrome c heme-lyase) (HCCS) mRNA	NM_005333	23702	4153
Homo sapiens cytochrome P450	NM_000767	349	349		Homo sapiens cytochrome P450	NM_000767	403	829		Homo sapiens cytochrome P450	NM_000767	1089	406		Homo sapiens cytochrome P450	NM_000767	2113	845
Homo sapiens NADH dehydrogenase (ubiquinone) 1 alpha subcomplex	NM_002490	1201	1430		Homo sapiens NADH dehydrogenase (ubiquinone) 1 alpha subcomplex	NM_002490	554	3064		Homo sapiens NADH dehydrogenase (ubiquinone) 1 alpha subcomplex	NM_002490	2932	1077		Homo sapiens NADH dehydrogenase (ubiquinone) 1 alpha subcomplex	NM_002490	14369	2872
Homo sapiens cytochrome b-245	NM_000101	863	1125		Homo sapiens cytochrome b-245	NM_000101	352	589		Homo sapiens cytochrome b-245	NM_000101	2129	734		Homo sapiens cytochrome b-245	NM_000101	6784	1706
Homo sapiens mRNA full length insert cDNA clone EUROIMAGE 453104	AL360195	387	513		Homo sapiens mRNA full length insert cDNA clone EUROIMAGE 453104	AL360195	350	517		Homo sapiens mRNA full length insert cDNA clone EUROIMAGE 453104	AL360195	1133	557		Homo sapiens mRNA full length insert cDNA clone EUROIMAGE 453104	AL360195	3698	1578
Human mucin (MUC8) mRNA, partial cds	U14383	353	435		Human mucin (MUC8) mRNA, partial cds	U14383	328	471		Human mucin (MUC8) mRNA, partial cds	U14383	941	354		Human mucin (MUC8) mRNA, partial cds	U14383	1763	970
Homo sapiens zinc finger protein 211 (ZNF211), mRNA	NM_006385	362	454		Homo sapiens zinc finger protein 211 (ZNF211), mRNA	NM_006385	233	263		Homo sapiens zinc finger protein 211 (ZNF211), mRNA	NM_006385	1827	1266		Homo sapiens zinc finger protein 211 (ZNF211), mRNA	NM_006385	1610	422
Homo sapiens cDNA FLJ14188 fis, clone NT2RP2005980	AK024250	313	529		Homo sapiens cDNA FLJ14188 fis, clone NT2RP2005980	AK024250	269	203		Homo sapiens cDNA FLJ14188 fis, clone NT2RP2005980	AK024250	680	366		Homo sapiens cDNA FLJ14188 fis, clone NT2RP2005980	AK024250	1378	608
Homo sapiens LIM homeobox protein 1 (LHX1) mRNA	NM_005568	342	311		Homo sapiens LIM homeobox protein 1 (LHX1) mRNA	NM_005568	205	266		Homo sapiens LIM homeobox protein 1 (LHX1) mRNA	NM_005568	313	231		Homo sapiens LIM homeobox protein 1 (LHX1) mRNA	NM_005568	1162	676
Homo sapiens hypothetical protein FLJ10648 (FLJ10648), mRNA	NM_018167	277	187		Homo sapiens hypothetical protein FLJ10648 (FLJ10648), mRNA	NM_018167	192	409		Homo sapiens hypothetical protein FLJ10648 (FLJ10648), mRNA	NM_018167	386	229		Homo sapiens hypothetical protein FLJ10648 (FLJ10648), mRNA	NM_018167	478	320
Homo sapiens mRNA for KIAA1460 protein, partial cds	AB040893	386	537		Homo sapiens mRNA for KIAA1460 protein, partial cds	AB040893	269	265		Homo sapiens mRNA for KIAA1460 protein, partial cds	AB040893	513	567		Homo sapiens mRNA for KIAA1460 protein, partial cds	AB040893	7024	4124
Homo sapiens cDNA: FLJ22191 fis, clone HRC01066	AK025844	339	502		Homo sapiens cDNA: FLJ22191 fis, clone HRC01066	AK025844	305	167		Homo sapiens cDNA: FLJ22191 fis, clone HRC01066	AK025844	935	362		Homo sapiens cDNA: FLJ22191 fis, clone HRC01066	AK025844	2513	1031
Homo sapiens cDNA FLJ12752 fis, clone NT2RP2001174, weakly similar to GASTRULA ZINC FINGER PROTEIN XLCGF46.1	AK022814	240	260		Homo sapiens cDNA FLJ12752 fis, clone NT2RP2001174, weakly similar to GASTRULA ZINC FINGER PROTEIN XLCGF46.1	AK022814	292	223		Homo sapiens cDNA FLJ12752 fis, clone NT2RP2001174, weakly similar to GASTRULA ZINC FINGER PROTEIN XLCGF46.1	AK022814	407	399		Homo sapiens cDNA FLJ12752 fis, clone NT2RP2001174, weakly similar to GASTRULA ZINC FINGER PROTEIN XLCGF46.1	AK022814	530	322
Homo sapiens requiem, apoptosis response zinc finger gene (REQ) mRNA	NM_006268	350	598		Homo sapiens requiem, apoptosis response zinc finger gene (REQ) mRNA	NM_006268	290	410		Homo sapiens requiem, apoptosis response zinc finger gene (REQ) mRNA	NM_006268	1110	399		Homo sapiens requiem, apoptosis response zinc finger gene (REQ) mRNA	NM_006268	6118	2039
Homo sapiens POU domain, class 2, associating factor 1 (POU2AF1), mRNA	NM_006235	419	371		Homo sapiens POU domain, class 2, associating factor 1 (POU2AF1), mRNA	NM_006235	244	244		Homo sapiens POU domain, class 2, associating factor 1 (POU2AF1), mRNA	NM_006235	596	338		Homo sapiens POU domain, class 2, associating factor 1 (POU2AF1), mRNA	NM_006235	3639	2227
Homo sapiens synaptonemal complex protein 2 (SYCP2), mRNA	NM_014258	410	252		Homo sapiens synaptonemal complex protein 2 (SYCP2), mRNA	NM_014258	385	278		Homo sapiens synaptonemal complex protein 2 (SYCP2), mRNA	NM_014258	551	224		Homo sapiens synaptonemal complex protein 2 (SYCP2), mRNA	NM_014258	764	334
Homo sapiens Ser/Arg-related nuclear matrix protein (plenty of prolines 101-like) (SRM160) mRNA	NM_005839	1413	596		Homo sapiens Ser/Arg-related nuclear matrix protein (plenty of prolines 101-like) (SRM160) mRNA	NM_005839	553	1275		Homo sapiens Ser/Arg-related nuclear matrix protein (plenty of prolines 101-like) (SRM160) mRNA	NM_005839	2231	699		Homo sapiens Ser/Arg-related nuclear matrix protein (plenty of prolines 101-like) (SRM160) mRNA	NM_005839	7735	2413
Homo sapiens cDNA FLJ13317 fis, clone OVARC1001577, highly similar to Homo sapiens SRp46 splicing factor transcribed retropseudogene	AK023379	530	555		Homo sapiens cDNA FLJ13317 fis, clone OVARC1001577, highly similar to Homo sapiens SRp46 splicing factor transcribed retropseudogene	AK023379	346	781		Homo sapiens cDNA FLJ13317 fis, clone OVARC1001577, highly similar to Homo sapiens SRp46 splicing factor transcribed retropseudogene	AK023379	1259	475		Homo sapiens cDNA FLJ13317 fis, clone OVARC1001577, highly similar to Homo sapiens SRp46 splicing factor transcribed retropseudogene	AK023379	3757	975
Homo sapiens putative RNA helicase mRNA, complete cds	AF085356	424	451		Homo sapiens putative RNA helicase mRNA, complete cds	AF085356	291	457		Homo sapiens putative RNA helicase mRNA, complete cds	AF085356	997	341		Homo sapiens putative RNA helicase mRNA, complete cds	AF085356	3936	2086
Homo sapiens CGI-110 protein (LOC51639), mRNA	NM_016047	1541	2524		Homo sapiens CGI-110 protein (LOC51639), mRNA	NM_016047	343	2518		Homo sapiens CGI-110 protein (LOC51639), mRNA	NM_016047	3749	1287		Homo sapiens CGI-110 protein (LOC51639), mRNA	NM_016047	23088	4526
Homo sapiens putative BRCA1-interacting protein (BRIP1) mRNA, partial cds	AF151109	994	1919		Homo sapiens putative BRCA1-interacting protein (BRIP1) mRNA, partial cds	AF151109	389	2282		Homo sapiens putative BRCA1-interacting protein (BRIP1) mRNA, partial cds	AF151109	600	401		Homo sapiens putative BRCA1-interacting protein (BRIP1) mRNA, partial cds	AF151109	11422	1938
Homo sapiens ribosomal protein L3 (RPL3) mRNA	NM_000967	7010	15153		Homo sapiens ribosomal protein L3 (RPL3) mRNA	NM_000967	3655	21802		Homo sapiens ribosomal protein L3 (RPL3) mRNA	NM_000967	5944	1062		Homo sapiens ribosomal protein L3 (RPL3) mRNA	NM_000967	62891	20097
Homo sapiens Purkinje cell protein 4 (PCP4) mRNA	NM_006198	592	797		Homo sapiens Purkinje cell protein 4 (PCP4) mRNA	NM_006198	748	2094		Homo sapiens Purkinje cell protein 4 (PCP4) mRNA	NM_006198	2150	732		Homo sapiens Purkinje cell protein 4 (PCP4) mRNA	NM_006198	5244	1417
Homo sapiens a disintegrin and metalloproteinase domain 23 (ADAM23) mRNA	NM_003812	245	327		Homo sapiens a disintegrin and metalloproteinase domain 23 (ADAM23) mRNA	NM_003812	232	213		Homo sapiens a disintegrin and metalloproteinase domain 23 (ADAM23) mRNA	NM_003812	473	314		Homo sapiens a disintegrin and metalloproteinase domain 23 (ADAM23) mRNA	NM_003812	1775	568
Homo sapiens glutathione S-transferase M3 (brain) (GSTM3) mRNA	NM_000849	286	243		Homo sapiens glutathione S-transferase M3 (brain) (GSTM3) mRNA	NM_000849	317	202		Homo sapiens glutathione S-transferase M3 (brain) (GSTM3) mRNA	NM_000849	581	454		Homo sapiens glutathione S-transferase M3 (brain) (GSTM3) mRNA	NM_000849	1200	412
Homo sapiens Testis-specific basic protein on Y, 2 (BPY2), mRNA	NM_004678	377	425		Homo sapiens Testis-specific basic protein on Y, 2 (BPY2), mRNA	NM_004678	240	341		Homo sapiens Testis-specific basic protein on Y, 2 (BPY2), mRNA	NM_004678	765	288		Homo sapiens Testis-specific basic protein on Y, 2 (BPY2), mRNA	NM_004678	1911	723
Homo sapiens ephrin-A2 (EFNA2) mRNA	NM_001405	394	477		Homo sapiens ephrin-A2 (EFNA2) mRNA	NM_001405	376	814		Homo sapiens ephrin-A2 (EFNA2) mRNA	NM_001405	669	502		Homo sapiens ephrin-A2 (EFNA2) mRNA	NM_001405	31240	2337
Homo sapiens WNT1 inducible signaling pathway protein 3 (WISP3) mRNA	NM_003880	246	228		Homo sapiens WNT1 inducible signaling pathway protein 3 (WISP3) mRNA	NM_003880	225	180		Homo sapiens WNT1 inducible signaling pathway protein 3 (WISP3) mRNA	NM_003880	339	280		Homo sapiens WNT1 inducible signaling pathway protein 3 (WISP3) mRNA	NM_003880	534	574
Homo sapiens plakophilin 1 (ectodermal dysplasia/skin fragility syndrome) (PKP1) mRNA	NM_000299	228	226		Homo sapiens plakophilin 1 (ectodermal dysplasia/skin fragility syndrome) (PKP1) mRNA	NM_000299	277	186		Homo sapiens plakophilin 1 (ectodermal dysplasia/skin fragility syndrome) (PKP1) mRNA	NM_000299	334	214		Homo sapiens plakophilin 1 (ectodermal dysplasia/skin fragility syndrome) (PKP1) mRNA	NM_000299	383	295
Homo sapiens insulin-like 5 (INSL5)	NM_005478	262	176		Homo sapiens insulin-like 5 (INSL5)	NM_005478	404	283		Homo sapiens insulin-like 5 (INSL5)	NM_005478	360	274		Homo sapiens insulin-like 5 (INSL5)	NM_005478	456	250
Homo sapiens cadherin 11 (OB-cadherin	NM_001797	249	404		Homo sapiens cadherin 11 (OB-cadherin	NM_001797	290	246		Homo sapiens cadherin 11 (OB-cadherin	NM_001797	541	238		Homo sapiens cadherin 11 (OB-cadherin	NM_001797	2069	873
Homo sapiens statherin (STATH) mRNA	NM_003154	307	219		Homo sapiens statherin (STATH) mRNA	NM_003154	244	201		Homo sapiens statherin (STATH) mRNA	NM_003154	441	203		Homo sapiens statherin (STATH) mRNA	NM_003154	2483	1225
Homo sapiens bone morphogenetic protein 4 (BMP4) mRNA	NM_001202	370	335		Homo sapiens bone morphogenetic protein 4 (BMP4) mRNA	NM_001202	310	441		Homo sapiens bone morphogenetic protein 4 (BMP4) mRNA	NM_001202	688	285		Homo sapiens bone morphogenetic protein 4 (BMP4) mRNA	NM_001202	3152	1313
Homo sapiens mRNA for KIAA1383 protein	AB037804	312	324		Homo sapiens mRNA for KIAA1383 protein	AB037804	311	355		Homo sapiens mRNA for KIAA1383 protein	AB037804	511	268		Homo sapiens mRNA for KIAA1383 protein	AB037804	3650	1976
Homo sapiens transgelin 2 (TAGLN2) mRNA	NM_003564	298	277		Homo sapiens transgelin 2 (TAGLN2) mRNA	NM_003564	292	240		Homo sapiens transgelin 2 (TAGLN2) mRNA	NM_003564	479	241		Homo sapiens transgelin 2 (TAGLN2) mRNA	NM_003564	2180	896
Homo sapiens cDNA FLJ13352 fis	AK023414	1018	1453		Homo sapiens cDNA FLJ13352 fis	AK023414	679	662		Homo sapiens cDNA FLJ13352 fis	AK023414	3493	1300		Homo sapiens cDNA FLJ13352 fis	AK023414	2860	2448
Homo sapiens interferon-related developmental regulator 1 (IFRD1)	NM_001550	209	253		Homo sapiens interferon-related developmental regulator 1 (IFRD1)	NM_001550	294	531		Homo sapiens interferon-related developmental regulator 1 (IFRD1)	NM_001550	368	262		Homo sapiens interferon-related developmental regulator 1 (IFRD1)	NM_001550	2035	848
Homo sapiens cDNA: FLJ23196 fis	AK026849	235	191		Homo sapiens cDNA: FLJ23196 fis	AK026849	236	390		Homo sapiens cDNA: FLJ23196 fis	AK026849	307	224		Homo sapiens cDNA: FLJ23196 fis	AK026849	6261	1390
Homo sapiens galactosidase	NM_000169	614	759		Homo sapiens galactosidase	NM_000169	282	770		Homo sapiens galactosidase	NM_000169	924	584		Homo sapiens galactosidase	NM_000169	9334	4471
Homo sapiens amylase	NM_000699	224	262		Homo sapiens amylase	NM_000699	270	486		Homo sapiens amylase	NM_000699	587	434		Homo sapiens amylase	NM_000699	2048	738
Homo sapiens sialyltransferase 8 (alpha-N-acetylneuraminate: alpha-2	NM_003034	305	263		Homo sapiens sialyltransferase 8 (alpha-N-acetylneuraminate: alpha-2	NM_003034	320	259		Homo sapiens sialyltransferase 8 (alpha-N-acetylneuraminate: alpha-2	NM_003034	323	274		Homo sapiens sialyltransferase 8 (alpha-N-acetylneuraminate: alpha-2	NM_003034	1672	720
Homo sapiens GDP-mannose pyrophosphorylase B (GMPPB)	NM_013334	438	917		Homo sapiens GDP-mannose pyrophosphorylase B (GMPPB)	NM_013334	348	980		Homo sapiens GDP-mannose pyrophosphorylase B (GMPPB)	NM_013334	1218	523		Homo sapiens GDP-mannose pyrophosphorylase B (GMPPB)	NM_013334	12634	5513
Homo sapiens 5	NM_006441	438	664		Homo sapiens 5	NM_006441	264	322		Homo sapiens 5	NM_006441	1385	657		Homo sapiens 5	NM_006441	6953	1508
Homo sapiens solute carrier family 25 (mitochondrial carrier; adenine nucleotide translocator)	NM_001151	221	350		Homo sapiens solute carrier family 25 (mitochondrial carrier; adenine nucleotide translocator)	NM_001151	243	195		Homo sapiens solute carrier family 25 (mitochondrial carrier; adenine nucleotide translocator)	NM_001151	534	244		Homo sapiens solute carrier family 25 (mitochondrial carrier; adenine nucleotide translocator)	NM_001151	2609	600
Homo sapiens solute carrier family 25 (mitochondrial carrier; adenine nucleotide translocator)	NM_001152	3508	4777		Homo sapiens solute carrier family 25 (mitochondrial carrier; adenine nucleotide translocator)	NM_001152	2151	11234		Homo sapiens solute carrier family 25 (mitochondrial carrier; adenine nucleotide translocator)	NM_001152	9938	2837		Homo sapiens solute carrier family 25 (mitochondrial carrier; adenine nucleotide translocator)	NM_001152	50995	9333
H.sapiens mRNA for phosphoinositide 3-kinase	Y11312	606	767		H.sapiens mRNA for phosphoinositide 3-kinase	Y11312	352	677		H.sapiens mRNA for phosphoinositide 3-kinase	Y11312	1618	539		H.sapiens mRNA for phosphoinositide 3-kinase	Y11312	3198	1629
Homo sapiens hair and skin epidermal-type 12-lipoxygenase-related protein (ALOX12E) mRNA, complete pseudogene sequence	AF020774	245	307		Homo sapiens hair and skin epidermal-type 12-lipoxygenase-related protein (ALOX12E) mRNA, complete pseudogene sequence	AF020774	488	485		Homo sapiens hair and skin epidermal-type 12-lipoxygenase-related protein (ALOX12E) mRNA, complete pseudogene sequence	AF020774	693	236		Homo sapiens hair and skin epidermal-type 12-lipoxygenase-related protein (ALOX12E) mRNA, complete pseudogene sequence	AF020774	863	528
Homo sapiens KIAA0102 gene product (KIAA0102), mRNA	NM_014752	893	1938		Homo sapiens KIAA0102 gene product (KIAA0102), mRNA	NM_014752	1615	6743		Homo sapiens KIAA0102 gene product (KIAA0102), mRNA	NM_014752	2171	779		Homo sapiens KIAA0102 gene product (KIAA0102), mRNA	NM_014752	49810	43256
Homo sapiens sialophorin (gpL115, leukosialin, CD43) (SPN) mRNA	NM_003123	2845	5446		Homo sapiens sialophorin (gpL115, leukosialin, CD43) (SPN) mRNA	NM_003123	2481	10028		Homo sapiens sialophorin (gpL115, leukosialin, CD43) (SPN) mRNA	NM_003123	6484	2806		Homo sapiens sialophorin (gpL115, leukosialin, CD43) (SPN) mRNA	NM_003123	60150	58894
Homo sapiens peroxisomal long-chain acyl-coA thioesterase mRNA, complete cds	AY005822	356	312		Homo sapiens peroxisomal long-chain acyl-coA thioesterase mRNA, complete cds	AY005822	258	107		Homo sapiens peroxisomal long-chain acyl-coA thioesterase mRNA, complete cds	AY005822	907	584		Homo sapiens peroxisomal long-chain acyl-coA thioesterase mRNA, complete cds	AY005822	2607	849
Homo sapiens hypothetical protein FLJ10535 (FLJ10535), mRNA	NM_018129	680	711		Homo sapiens hypothetical protein FLJ10535 (FLJ10535), mRNA	NM_018129	331	528		Homo sapiens hypothetical protein FLJ10535 (FLJ10535), mRNA	NM_018129	1443	744		Homo sapiens hypothetical protein FLJ10535 (FLJ10535), mRNA	NM_018129	8950	2407
Homo sapiens formiminotransferase cyclodeaminase form C (FTCD) mRNA, complete cds	AF289022	724	1364		Homo sapiens formiminotransferase cyclodeaminase form C (FTCD) mRNA, complete cds	AF289022	562	1927		Homo sapiens formiminotransferase cyclodeaminase form C (FTCD) mRNA, complete cds	AF289022	2632	1142		Homo sapiens formiminotransferase cyclodeaminase form C (FTCD) mRNA, complete cds	AF289022	8254	1625
Homo sapiens uroporphyrinogen III synthase (congenital erythropoietic porphyria) (UROS) mRNA	NM_000375	632	789		Homo sapiens uroporphyrinogen III synthase (congenital erythropoietic porphyria) (UROS) mRNA	NM_000375	487	2250		Homo sapiens uroporphyrinogen III synthase (congenital erythropoietic porphyria) (UROS) mRNA	NM_000375	1295	574		Homo sapiens uroporphyrinogen III synthase (congenital erythropoietic porphyria) (UROS) mRNA	NM_000375	5670	1933
Homo sapiens neutrophil cytosolic factor 1 (47kD, chronic granulomatous disease, autosomal 1) (NCF1) mRNA	NM_000265	343	321		Homo sapiens neutrophil cytosolic factor 1 (47kD, chronic granulomatous disease, autosomal 1) (NCF1) mRNA	NM_000265	272	98		Homo sapiens neutrophil cytosolic factor 1 (47kD, chronic granulomatous disease, autosomal 1) (NCF1) mRNA	NM_000265	384	294		Homo sapiens neutrophil cytosolic factor 1 (47kD, chronic granulomatous disease, autosomal 1) (NCF1) mRNA	NM_000265	1160	464
Homo sapiens ATP-binding cassette, sub-family B (MDR/TAP), member 4 (ABCB4), transcript variant B, mRNA	NM_018849	519	216		Homo sapiens ATP-binding cassette, sub-family B (MDR/TAP), member 4 (ABCB4), transcript variant B, mRNA	NM_018849	299	332		Homo sapiens ATP-binding cassette, sub-family B (MDR/TAP), member 4 (ABCB4), transcript variant B, mRNA	NM_018849	273	232		Homo sapiens ATP-binding cassette, sub-family B (MDR/TAP), member 4 (ABCB4), transcript variant B, mRNA	NM_018849	2856	1325
Homo sapiens mRNA for carbonyl reductase, trapped exon B1084-9, partial	AJ000096	341	583		Homo sapiens mRNA for carbonyl reductase, trapped exon B1084-9, partial	AJ000096	296	589		Homo sapiens mRNA for carbonyl reductase, trapped exon B1084-9, partial	AJ000096	695	468		Homo sapiens mRNA for carbonyl reductase, trapped exon B1084-9, partial	AJ000096	3204	571
Homo sapiens afamin (AFM) mRNA	NM_001133	255	292		Homo sapiens afamin (AFM) mRNA	NM_001133	231	241		Homo sapiens afamin (AFM) mRNA	NM_001133	326	229		Homo sapiens afamin (AFM) mRNA	NM_001133	577	402
Homo sapiens solute carrier family 16 (monocarboxylic acid transporters), member 1 (SLC16A1) mRNA	NM_003051	698	840		Homo sapiens solute carrier family 16 (monocarboxylic acid transporters), member 1 (SLC16A1) mRNA	NM_003051	265	303		Homo sapiens solute carrier family 16 (monocarboxylic acid transporters), member 1 (SLC16A1) mRNA	NM_003051	1001	446		Homo sapiens solute carrier family 16 (monocarboxylic acid transporters), member 1 (SLC16A1) mRNA	NM_003051	4980	2802
Homo sapiens mRNA; cDNA DKFZp761G0313 (from clone DKFZp761G0313)	AL353933	234	239		Homo sapiens mRNA; cDNA DKFZp761G0313 (from clone DKFZp761G0313)	AL353933	258	248		Homo sapiens mRNA; cDNA DKFZp761G0313 (from clone DKFZp761G0313)	AL353933	298	209		Homo sapiens mRNA; cDNA DKFZp761G0313 (from clone DKFZp761G0313)	AL353933	442	319
Homo sapiens hypothetical protein (HSPC011), mRNA	NM_015969	236	351		Homo sapiens hypothetical protein (HSPC011), mRNA	NM_015969	269	803		Homo sapiens hypothetical protein (HSPC011), mRNA	NM_015969	454	560		Homo sapiens hypothetical protein (HSPC011), mRNA	NM_015969	5735	1166
Homo sapiens interleukin 18 receptor accessory protein (IL18RAP) mRNA	NM_003853	427	490		Homo sapiens interleukin 18 receptor accessory protein (IL18RAP) mRNA	NM_003853	326	240		Homo sapiens interleukin 18 receptor accessory protein (IL18RAP) mRNA	NM_003853	999	476		Homo sapiens interleukin 18 receptor accessory protein (IL18RAP) mRNA	NM_003853	2420	714
Homo sapiens mRNA for KIAA1283 protein, partial cds	AB033109	585	811		Homo sapiens mRNA for KIAA1283 protein, partial cds	AB033109	365	679		Homo sapiens mRNA for KIAA1283 protein, partial cds	AB033109	1459	611		Homo sapiens mRNA for KIAA1283 protein, partial cds	AB033109	3108	2342
Homo sapiens guanylate binding protein 1, interferon-inducible, 67kD (GBP1) mRNA	NM_002053	498	507		Homo sapiens guanylate binding protein 1, interferon-inducible, 67kD (GBP1) mRNA	NM_002053	315	755		Homo sapiens guanylate binding protein 1, interferon-inducible, 67kD (GBP1) mRNA	NM_002053	1316	541		Homo sapiens guanylate binding protein 1, interferon-inducible, 67kD (GBP1) mRNA	NM_002053	9743	4978
Homo sapiens CD86 antigen (CD28 antigen ligand 2, B7-2 antigen) (CD86), mRNA	NM_006889	389	530		Homo sapiens CD86 antigen (CD28 antigen ligand 2, B7-2 antigen) (CD86), mRNA	NM_006889	232	523		Homo sapiens CD86 antigen (CD28 antigen ligand 2, B7-2 antigen) (CD86), mRNA	NM_006889	767	365		Homo sapiens CD86 antigen (CD28 antigen ligand 2, B7-2 antigen) (CD86), mRNA	NM_006889	3048	1513
Homo sapiens deleted in malignant brain tumors 1 (DMBT1), transcript variant 2, mRNA	NM_007329	254	207		Homo sapiens deleted in malignant brain tumors 1 (DMBT1), transcript variant 2, mRNA	NM_007329	252	196		Homo sapiens deleted in malignant brain tumors 1 (DMBT1), transcript variant 2, mRNA	NM_007329	318	261		Homo sapiens deleted in malignant brain tumors 1 (DMBT1), transcript variant 2, mRNA	NM_007329	520	212
Homo sapiens granulysin (GNLY), transcript variant 519, mRNA	NM_012483	2070	7639		Homo sapiens granulysin (GNLY), transcript variant 519, mRNA	NM_012483	1348	8523		Homo sapiens granulysin (GNLY), transcript variant 519, mRNA	NM_012483	13177	2203		Homo sapiens granulysin (GNLY), transcript variant 519, mRNA	NM_012483	34725	16139
Homo sapiens stannin (SNN) mRNA, and translated products	NM_003498	350	545		Homo sapiens stannin (SNN) mRNA, and translated products	NM_003498	258	458		Homo sapiens stannin (SNN) mRNA, and translated products	NM_003498	1182	609		Homo sapiens stannin (SNN) mRNA, and translated products	NM_003498	2485	843
Homo sapiens mRNA for heat shock protein apg-2, complete cds	AB023420	599	511		Homo sapiens mRNA for heat shock protein apg-2, complete cds	AB023420	365	2007		Homo sapiens mRNA for heat shock protein apg-2, complete cds	AB023420	923	536		Homo sapiens mRNA for heat shock protein apg-2, complete cds	AB023420	7401	1346
Homo sapiens c-fos induced growth factor (vascular endothelial growth factor D) (FIGF), mRNA	BI755551	202	241		Homo sapiens c-fos induced growth factor (vascular endothelial growth factor D) (FIGF), mRNA	BI755551	250	538		Homo sapiens c-fos induced growth factor (vascular endothelial growth factor D) (FIGF), mRNA	BI755551	399	324		Homo sapiens c-fos induced growth factor (vascular endothelial growth factor D) (FIGF), mRNA	BI755551	702	325
Homo sapiens CD68 antigen (CD68) mRNA	S57235	415	639		Homo sapiens CD68 antigen (CD68) mRNA	S57235	262	783		Homo sapiens CD68 antigen (CD68) mRNA	S57235	744	402		Homo sapiens CD68 antigen (CD68) mRNA	S57235	14160	8943
Homo sapiens interleukin enhancer binding factor 3, 90kD (ILF3) mRNA	BG697179	529	669		Homo sapiens interleukin enhancer binding factor 3, 90kD (ILF3) mRNA	BG697179	644	2404		Homo sapiens interleukin enhancer binding factor 3, 90kD (ILF3) mRNA	BG697179	1373	677		Homo sapiens interleukin enhancer binding factor 3, 90kD (ILF3) mRNA	BG697179	10620	4438
Homo sapiens heterogeneous nuclear ribonucleoprotein A1 (HNRPA1) mRNA	NM_002136	3132	5276		Homo sapiens heterogeneous nuclear ribonucleoprotein A1 (HNRPA1) mRNA	NM_002136	1111	7524		Homo sapiens heterogeneous nuclear ribonucleoprotein A1 (HNRPA1) mRNA	NM_002136	9049	3028		Homo sapiens heterogeneous nuclear ribonucleoprotein A1 (HNRPA1) mRNA	NM_002136	33680	8600
Homo sapiens ADP-ribosyltransferase (NAD+; poly (ADP-ribose) polymerase) (ADPRT) mRNA	BM012504	446	831		Homo sapiens ADP-ribosyltransferase (NAD+; poly (ADP-ribose) polymerase) (ADPRT) mRNA	BM012504	422	1433		Homo sapiens ADP-ribosyltransferase (NAD+; poly (ADP-ribose) polymerase) (ADPRT) mRNA	BM012504	1837	498		Homo sapiens ADP-ribosyltransferase (NAD+; poly (ADP-ribose) polymerase) (ADPRT) mRNA	BM012504	6680	2262
Homo sapiens nuclear factor of activated T-cells, cytoplasmic 1 (NFATC1) mRNA	AA664145	305	208		Homo sapiens nuclear factor of activated T-cells, cytoplasmic 1 (NFATC1) mRNA	AA664145	462	510		Homo sapiens nuclear factor of activated T-cells, cytoplasmic 1 (NFATC1) mRNA	AA664145	407	309		Homo sapiens nuclear factor of activated T-cells, cytoplasmic 1 (NFATC1) mRNA	AA664145	960	524
SLC1A4 solute carrier family 1 (glutamate/neutral amino acid transporter), member 4	AA868504	519	716		SLC1A4 solute carrier family 1 (glutamate/neutral amino acid transporter), member 4	AA868504	64	95		SLC1A4 solute carrier family 1 (glutamate/neutral amino acid transporter), member 4	AA868504	1200	531		SLC1A4 solute carrier family 1 (glutamate/neutral amino acid transporter), member 4	AA868504	2993	981
LIMK2 LIM domain kinase 2	AA877845	1280	1976		LIMK2 LIM domain kinase 2	AA877845	381	401		LIMK2 LIM domain kinase 2	AA877845	3128	1112		LIMK2 LIM domain kinase 2	AA877845	5231	2320
NACA l center B	AA664241	505	754		NACA l center B	AA664241	393	1057		NACA l center B	AA664241	1159	406		NACA l center B	AA664241	46732	44281
CYP2D6 cytochrome P450, subfamily IID (debrisoquine, sparteine, etc., -metabolizing), polypeptide 6	AI016456	245	227		CYP2D6 cytochrome P450, subfamily IID (debrisoquine, sparteine, etc., -metabolizing), polypeptide 6	AI016456	306	260		CYP2D6 cytochrome P450, subfamily IID (debrisoquine, sparteine, etc., -metabolizing), polypeptide 6	AI016456	405	284		CYP2D6 cytochrome P450, subfamily IID (debrisoquine, sparteine, etc., -metabolizing), polypeptide 6	AI016456	3858	2170
Homo sapiens, Similar to transcription factor binding to IGHM enhancer 3, clone IMAGE:2988122, mRNA	AA401326	1075	1481		Homo sapiens, Similar to transcription factor binding to IGHM enhancer 3, clone IMAGE:2988122, mRNA	AA401326	490	1088		Homo sapiens, Similar to transcription factor binding to IGHM enhancer 3, clone IMAGE:2988122, mRNA	AA401326	1482	806		Homo sapiens, Similar to transcription factor binding to IGHM enhancer 3, clone IMAGE:2988122, mRNA	AA401326	13227	7213
EPB49 erythrocyte membrane protein band 4.9 (dematin)	N55461	345	264		EPB49 erythrocyte membrane protein band 4.9 (dematin)	N55461	270	183		EPB49 erythrocyte membrane protein band 4.9 (dematin)	N55461	453	268		EPB49 erythrocyte membrane protein band 4.9 (dematin)	N55461	944	270
CMAR cell matrix adhesion regulator	AA504482	1254	3026		CMAR cell matrix adhesion regulator	AA504482	232	309		CMAR cell matrix adhesion regulator	AA504482	3954	948		CMAR cell matrix adhesion regulator	AA504482	8917	9576
TPM3 tropomyosin 3	BI602175	290	272		TPM3 tropomyosin 3	BI602175	474	273		TPM3 tropomyosin 3	BI602175	396	228		TPM3 tropomyosin 3	BI602175	1712	920
Homo sapiens damage-specific DNA binding protein 2 (48kD) (DDB2) mRNA	NM_000107	769	1255		Homo sapiens damage-specific DNA binding protein 2 (48kD) (DDB2) mRNA	NM_000107	303	361		Homo sapiens damage-specific DNA binding protein 2 (48kD) (DDB2) mRNA	NM_000107	2475	560		Homo sapiens damage-specific DNA binding protein 2 (48kD) (DDB2) mRNA	NM_000107	7259	1641
Homo sapiens mRNA; cDNA DKFZp434B049 (from clone DKFZp434B049)	AL157445	341	384		Homo sapiens mRNA; cDNA DKFZp434B049 (from clone DKFZp434B049)	AL157445	534	499		Homo sapiens mRNA; cDNA DKFZp434B049 (from clone DKFZp434B049)	AL157445	627	446		Homo sapiens mRNA; cDNA DKFZp434B049 (from clone DKFZp434B049)	AL157445	6690	4992
Homo sapiens general transcription factor IIH, polypeptide 4 (52kD subunit) (GTF2H4) mRNA	NM_001517	315	326		Homo sapiens general transcription factor IIH, polypeptide 4 (52kD subunit) (GTF2H4) mRNA	NM_001517	479	1571		Homo sapiens general transcription factor IIH, polypeptide 4 (52kD subunit) (GTF2H4) mRNA	NM_001517	759	396		Homo sapiens general transcription factor IIH, polypeptide 4 (52kD subunit) (GTF2H4) mRNA	NM_001517	10515	5297
Homo sapiens RAD23 (S. cerevisiae) homolog A (RAD23A) mRNA	NM_005053	353	333		Homo sapiens RAD23 (S. cerevisiae) homolog A (RAD23A) mRNA	NM_005053	331	383		Homo sapiens RAD23 (S. cerevisiae) homolog A (RAD23A) mRNA	NM_005053	473	307		Homo sapiens RAD23 (S. cerevisiae) homolog A (RAD23A) mRNA	NM_005053	2644	1571
Homo sapiens ATP-binding cassette, sub-family D (ALD), member 2 (ABCD2), mRNA	NM_005164	543	483		Homo sapiens ATP-binding cassette, sub-family D (ALD), member 2 (ABCD2), mRNA	NM_005164	254	505		Homo sapiens ATP-binding cassette, sub-family D (ALD), member 2 (ABCD2), mRNA	NM_005164	1567	1357		Homo sapiens ATP-binding cassette, sub-family D (ALD), member 2 (ABCD2), mRNA	NM_005164	1927	470
Homo sapiens fatty-acid-Coenzyme A ligase, long-chain 1 (FACL1), nuclear gene encoding mitochondrial protein, mRNA	NM_001995	353	438		Homo sapiens fatty-acid-Coenzyme A ligase, long-chain 1 (FACL1), nuclear gene encoding mitochondrial protein, mRNA	NM_001995	170	322		Homo sapiens fatty-acid-Coenzyme A ligase, long-chain 1 (FACL1), nuclear gene encoding mitochondrial protein, mRNA	NM_001995	712	375		Homo sapiens fatty-acid-Coenzyme A ligase, long-chain 1 (FACL1), nuclear gene encoding mitochondrial protein, mRNA	NM_001995	2505	789
Homo sapiens hydroxyacyl-Coenzyme A dehydrogenase/3-ketoacyl-Coenzyme A thiolase/enoyl-Coenzyme A hydratase (trifunctional protein), beta subunit (HADHB) mRNA	NM_000183	541	715		Homo sapiens hydroxyacyl-Coenzyme A dehydrogenase/3-ketoacyl-Coenzyme A thiolase/enoyl-Coenzyme A hydratase (trifunctional protein), beta subunit (HADHB) mRNA	NM_000183	396	800		Homo sapiens hydroxyacyl-Coenzyme A dehydrogenase/3-ketoacyl-Coenzyme A thiolase/enoyl-Coenzyme A hydratase (trifunctional protein), beta subunit (HADHB) mRNA	NM_000183	1168	619		Homo sapiens hydroxyacyl-Coenzyme A dehydrogenase/3-ketoacyl-Coenzyme A thiolase/enoyl-Coenzyme A hydratase (trifunctional protein), beta subunit (HADHB) mRNA	NM_000183	7786	2878
Homo sapiens phospholipase C beta 1 mRNA, complete cds	AY004175	365	461		Homo sapiens phospholipase C beta 1 mRNA, complete cds	AY004175	259	339		Homo sapiens phospholipase C beta 1 mRNA, complete cds	AY004175	598	386		Homo sapiens phospholipase C beta 1 mRNA, complete cds	AY004175	2694	1325
Homo sapiens phospholipase A2, group IVB (cytosolic) (PLA2G4B) mRNA	NM_005090	547	1596		Homo sapiens phospholipase A2, group IVB (cytosolic) (PLA2G4B) mRNA	NM_005090	197	333		Homo sapiens phospholipase A2, group IVB (cytosolic) (PLA2G4B) mRNA	NM_005090	2891	477		Homo sapiens phospholipase A2, group IVB (cytosolic) (PLA2G4B) mRNA	NM_005090	1750	828
unknown	CY3	61773	400		unknown	CY3	18461	178		unknown	CY3	65255	1103		unknown	CY3	65160	1058
unknown	CY3	63723	406		unknown	CY3	16208	321		unknown	CY3	64989	1150		unknown	CY3	64993	1159
		256	154				166	205				287	269				182	154
		255	172				282	286				213	152				203	179
unknown	SR1	49190	52080		unknown	SR1	21351	21069		unknown	SR1	61112	60261		unknown	SR1	65031	63509
unknown	SR3	62545	65418		unknown	SR3	20441	19088		unknown	SR3	64399	62796		unknown	SR3	61737	65129
unknown	SR5	10900	9817		unknown	SR5	8938	10446		unknown	SR5	13115	17148		unknown	SR5	18006	33297
unknown	SR7	1310	1802		unknown	SR7	372	387		unknown	SR7	1798	1546		unknown	SR7	1949	3055
unknown	SR9	37105	64136		unknown	SR9	16959	27425		unknown	SR9	39417	63714		unknown	SR9	48962	64205
		224	183				271	221				298	212				282	158
		250	175				342	283				238	226				220	224
Human interleukin 10 (IL10) mRNA, complete cds	M57627	380	608		Human interleukin 10 (IL10) mRNA, complete cds	M57627	325	228		Human interleukin 10 (IL10) mRNA, complete cds	M57627	542	290		Human interleukin 10 (IL10) mRNA, complete cds	M57627	1059	701
Homo sapiens linker for activation of T cells (LAT), mRNA	W74254	4838	14271		Homo sapiens linker for activation of T cells (LAT), mRNA	W74254	751	3320		Homo sapiens linker for activation of T cells (LAT), mRNA	W74254	15580	3794		Homo sapiens linker for activation of T cells (LAT), mRNA	W74254	27736	8957
Human nuclear factor kappa-B DNA binding subunit (NF-kappa-B) mRNA, complete cds	M58603	1026	2038		Human nuclear factor kappa-B DNA binding subunit (NF-kappa-B) mRNA, complete cds	M58603	323	1158		Human nuclear factor kappa-B DNA binding subunit (NF-kappa-B) mRNA, complete cds	M58603	2678	906		Human nuclear factor kappa-B DNA binding subunit (NF-kappa-B) mRNA, complete cds	M58603	7019	2322
IL17B interleukin 17B	AA443286	255	272		IL17B interleukin 17B	AA443286	238	367		IL17B interleukin 17B	AA443286	571	631		IL17B interleukin 17B	AA443286	1750	556
Homo sapiens endothelin receptor type B (EDNRB), splice variant 1, mRNA	S57283	244	246		Homo sapiens endothelin receptor type B (EDNRB), splice variant 1, mRNA	S57283	204	294		Homo sapiens endothelin receptor type B (EDNRB), splice variant 1, mRNA	S57283	428	217		Homo sapiens endothelin receptor type B (EDNRB), splice variant 1, mRNA	S57283	914	794
Homo sapiens protease inhibitor 6 (placental thrombin inhibitor) (PI6) mRNA	AA410517	295	228		Homo sapiens protease inhibitor 6 (placental thrombin inhibitor) (PI6) mRNA	AA410517	242	318		Homo sapiens protease inhibitor 6 (placental thrombin inhibitor) (PI6) mRNA	AA410517	230	228		Homo sapiens protease inhibitor 6 (placental thrombin inhibitor) (PI6) mRNA	AA410517	1483	822
Homo sapiens CD8 antigen, alpha polypeptide (p32) (CD8A) mRNA	M12824	435	656		Homo sapiens CD8 antigen, alpha polypeptide (p32) (CD8A) mRNA	M12824	382	646		Homo sapiens CD8 antigen, alpha polypeptide (p32) (CD8A) mRNA	M12824	921	449		Homo sapiens CD8 antigen, alpha polypeptide (p32) (CD8A) mRNA	M12824	5910	3293
Homo sapiens protease inhibitor 8 (ovalbumin type) (PI8) mRNA	W60100	240	193		Homo sapiens protease inhibitor 8 (ovalbumin type) (PI8) mRNA	W60100	245	198		Homo sapiens protease inhibitor 8 (ovalbumin type) (PI8) mRNA	W60100	471	323		Homo sapiens protease inhibitor 8 (ovalbumin type) (PI8) mRNA	W60100	2439	700
Homo sapiens 6-pyruvoyltetrahydropterin synthase (PTS), mRNA	AA877347	3226	3775		Homo sapiens 6-pyruvoyltetrahydropterin synthase (PTS), mRNA	AA877347	138	95		Homo sapiens 6-pyruvoyltetrahydropterin synthase (PTS), mRNA	AA877347	7447	3263		Homo sapiens 6-pyruvoyltetrahydropterin synthase (PTS), mRNA	AA877347	33102	10090
Human P13-kinase associated p85 mRNA sequence	R54049	735	297		Human P13-kinase associated p85 mRNA sequence	R54049	283	287		Human P13-kinase associated p85 mRNA sequence	R54049	336	303		Human P13-kinase associated p85 mRNA sequence	R54049	711	442
		238	179				66	157				241	207				268	239
unknown	CY3	64145	437		unknown	CY3	16508	155		unknown	CY3	63850	758		unknown	CY3	65159	1211
unknown	CY3	59948	279		unknown	CY3	12304	260		unknown	CY3	63233	290		unknown	CY3	65283	394
unknown	CY3	63273	348		unknown	CY3	9563	157		unknown	CY3	65166	209		unknown	CY3	60916	312
		239	134				312	183				170	184				159	232
Homo sapiens pregnancy specific beta-1-glycoprotein 11 (PSG11)	NM_002785	254	307		Homo sapiens pregnancy specific beta-1-glycoprotein 11 (PSG11)	NM_002785	217	459		Homo sapiens pregnancy specific beta-1-glycoprotein 11 (PSG11)	NM_002785	369	280		Homo sapiens pregnancy specific beta-1-glycoprotein 11 (PSG11)	NM_002785	943	707
Homo sapiens sialyltransferase 9 (CMP-NeuAc:lactosylceramide alpha-2	NM_003896	367	550		Homo sapiens sialyltransferase 9 (CMP-NeuAc:lactosylceramide alpha-2	NM_003896	211	277		Homo sapiens sialyltransferase 9 (CMP-NeuAc:lactosylceramide alpha-2	NM_003896	826	326		Homo sapiens sialyltransferase 9 (CMP-NeuAc:lactosylceramide alpha-2	NM_003896	2214	489
Homo sapiens aldo-keto reductase family 1	NM_001628	292	188		Homo sapiens aldo-keto reductase family 1	NM_001628	268	223		Homo sapiens aldo-keto reductase family 1	NM_001628	263	200		Homo sapiens aldo-keto reductase family 1	NM_001628	375	407
Homo sapiens lhpp mRNA for phospholysine phosphohistidine inorganic pyrophosphate phosphatase	AB049629	211	358		Homo sapiens lhpp mRNA for phospholysine phosphohistidine inorganic pyrophosphate phosphatase	AB049629	249	186		Homo sapiens lhpp mRNA for phospholysine phosphohistidine inorganic pyrophosphate phosphatase	AB049629	1325	350		Homo sapiens lhpp mRNA for phospholysine phosphohistidine inorganic pyrophosphate phosphatase	AB049629	2554	1564
Homo sapiens E-1 enzyme (MASA) mRNA	AF113125	231	227		Homo sapiens E-1 enzyme (MASA) mRNA	AF113125	274	279		Homo sapiens E-1 enzyme (MASA) mRNA	AF113125	710	275		Homo sapiens E-1 enzyme (MASA) mRNA	AF113125	2360	542
Homo sapiens dihydrolipoamide branched chain transacylase (E2 component of branched chain keto acid	NM_001918	270	204		Homo sapiens dihydrolipoamide branched chain transacylase (E2 component of branched chain keto acid	NM_001918	260	149		Homo sapiens dihydrolipoamide branched chain transacylase (E2 component of branched chain keto acid	NM_001918	546	348		Homo sapiens dihydrolipoamide branched chain transacylase (E2 component of branched chain keto acid	NM_001918	1423	641
Homo sapiens hypothetical protein FLJ10851 (FLJ10851)	NM_018245	448	578		Homo sapiens hypothetical protein FLJ10851 (FLJ10851)	NM_018245	300	516		Homo sapiens hypothetical protein FLJ10851 (FLJ10851)	NM_018245	492	301		Homo sapiens hypothetical protein FLJ10851 (FLJ10851)	NM_018245	8979	5391
Homo sapiens citrate synthase (CS)	NM_004077	1086	1174		Homo sapiens citrate synthase (CS)	NM_004077	330	1379		Homo sapiens citrate synthase (CS)	NM_004077	1289	781		Homo sapiens citrate synthase (CS)	NM_004077	9125	2269
Homo sapiens hexokinase 3 (white cell) (HK3) mRNA	NM_002115	14785	12147		Homo sapiens hexokinase 3 (white cell) (HK3) mRNA	NM_002115	300	659		Homo sapiens hexokinase 3 (white cell) (HK3) mRNA	NM_002115	2012	954		Homo sapiens hexokinase 3 (white cell) (HK3) mRNA	NM_002115	34278	22985
Homo sapiens cDNA: FLJ22508 fis	AK026161	1714	2367		Homo sapiens cDNA: FLJ22508 fis	AK026161	284	203		Homo sapiens cDNA: FLJ22508 fis	AK026161	653	348		Homo sapiens cDNA: FLJ22508 fis	AK026161	1733	585
Homo sapiens NADH dehydrogenase (ubiquinone) Fe-S protein 6 (13kD) (NADH-coenzyme Q reductase) (NDUF	NM_004553	1645	3807		Homo sapiens NADH dehydrogenase (ubiquinone) Fe-S protein 6 (13kD) (NADH-coenzyme Q reductase) (NDUF	NM_004553	267	937		Homo sapiens NADH dehydrogenase (ubiquinone) Fe-S protein 6 (13kD) (NADH-coenzyme Q reductase) (NDUF	NM_004553	5717	1475		Homo sapiens NADH dehydrogenase (ubiquinone) Fe-S protein 6 (13kD) (NADH-coenzyme Q reductase) (NDUF	NM_004553	20163	5778
Homo sapiens cytochrome c-1 (CYC1) mRNA	NM_001916	587	801		Homo sapiens cytochrome c-1 (CYC1) mRNA	NM_001916	290	716		Homo sapiens cytochrome c-1 (CYC1) mRNA	NM_001916	1198	502		Homo sapiens cytochrome c-1 (CYC1) mRNA	NM_001916	5315	1072
Homo sapiens NADH dehydrogenase (ubiquinone) 1 beta subcomplex	NM_002491	267	236		Homo sapiens NADH dehydrogenase (ubiquinone) 1 beta subcomplex	NM_002491	190	265		Homo sapiens NADH dehydrogenase (ubiquinone) 1 beta subcomplex	NM_002491	372	253		Homo sapiens NADH dehydrogenase (ubiquinone) 1 beta subcomplex	NM_002491	1464	443
NDUFA10 NADH dehydrogenase (ubiquinone) 1 alpha subcomplex	NM_004544	433	558		NDUFA10 NADH dehydrogenase (ubiquinone) 1 alpha subcomplex	NM_004544	332	147		NDUFA10 NADH dehydrogenase (ubiquinone) 1 alpha subcomplex	NM_004544	1560	764		NDUFA10 NADH dehydrogenase (ubiquinone) 1 alpha subcomplex	NM_004544	3511	1191
H.sapiens mRNA for MHC class I promoter binding protein	NM_021976	446	758		H.sapiens mRNA for MHC class I promoter binding protein	NM_021976	244	171		H.sapiens mRNA for MHC class I promoter binding protein	NM_021976	988	399		H.sapiens mRNA for MHC class I promoter binding protein	NM_021976	2424	997
unknown	SB	248	229		unknown	SB	220	164		unknown	SB	288	151		unknown	SB	348	222
		308	214				277	171				307	172				314	219
		227	196				193	218				292	165				223	308
unknown	CY3	58076	321		unknown	CY3	3666	971		unknown	CY3	57250	269		unknown	CY3	64383	415
unknown	CY3	61466	388		unknown	CY3	2965	240		unknown	CY3	61162	326		unknown	CY3	63806	226
unknown	CY3	62871	265		unknown	CY3	14851	153		unknown	CY3	64895	216		unknown	CY3	64226	256
Homo sapiens peptidylprolyl isomerase D (cyclophilin D) (PPID) mRNA	NM_005038	475	667		Homo sapiens peptidylprolyl isomerase D (cyclophilin D) (PPID) mRNA	NM_005038	271	1112		Homo sapiens peptidylprolyl isomerase D (cyclophilin D) (PPID) mRNA	NM_005038	939	547		Homo sapiens peptidylprolyl isomerase D (cyclophilin D) (PPID) mRNA	NM_005038	5189	1761
Human Fc-gamma receptor I A1 mRNA, complete cds	L03418	364	458		Human Fc-gamma receptor I A1 mRNA, complete cds	L03418	350	310		Human Fc-gamma receptor I A1 mRNA, complete cds	L03418	1626	589		Human Fc-gamma receptor I A1 mRNA, complete cds	L03418	1657	1141
Homo sapiens platelet-activating factor receptor (PTAFR) mRNA	NM_000952	303	208		Homo sapiens platelet-activating factor receptor (PTAFR) mRNA	NM_000952	310	322		Homo sapiens platelet-activating factor receptor (PTAFR) mRNA	NM_000952	328	297		Homo sapiens platelet-activating factor receptor (PTAFR) mRNA	NM_000952	1350	705
Homo sapiens CD5 antigen-like (scavenger receptor cysteine rich family) (CD5L) mRNA	NM_005894	379	390		Homo sapiens CD5 antigen-like (scavenger receptor cysteine rich family) (CD5L) mRNA	NM_005894	265	254		Homo sapiens CD5 antigen-like (scavenger receptor cysteine rich family) (CD5L) mRNA	NM_005894	837	229		Homo sapiens CD5 antigen-like (scavenger receptor cysteine rich family) (CD5L) mRNA	NM_005894	1037	497
Homo sapiens ERO1 (S. cerevisiae)-like (ERO1L), mRNA	NM_014584	284	279		Homo sapiens ERO1 (S. cerevisiae)-like (ERO1L), mRNA	NM_014584	335	1228		Homo sapiens ERO1 (S. cerevisiae)-like (ERO1L), mRNA	NM_014584	2483	775		Homo sapiens ERO1 (S. cerevisiae)-like (ERO1L), mRNA	NM_014584	7048	3212
Human heat shock protein 86 mRNA, 5'end	M30627	215	161		Human heat shock protein 86 mRNA, 5'end	M30627	330	376		Human heat shock protein 86 mRNA, 5'end	M30627	333	217		Human heat shock protein 86 mRNA, 5'end	M30627	623	431
Homo sapiens paraneoplastic cancer-testis-brain antigen (MA5), mRNA	NM_013364	354	323		Homo sapiens paraneoplastic cancer-testis-brain antigen (MA5), mRNA	NM_013364	462	1114		Homo sapiens paraneoplastic cancer-testis-brain antigen (MA5), mRNA	NM_013364	1513	755		Homo sapiens paraneoplastic cancer-testis-brain antigen (MA5), mRNA	NM_013364	10300	4983
Homo sapiens LIM homeobox protein 6 (LHX6), mRNA	NM_014368	312	352		Homo sapiens LIM homeobox protein 6 (LHX6), mRNA	NM_014368	329	245		Homo sapiens LIM homeobox protein 6 (LHX6), mRNA	NM_014368	953	444		Homo sapiens LIM homeobox protein 6 (LHX6), mRNA	NM_014368	1628	672
Homo sapiens glutathione S-transferase M5 (GSTM5) mRNA	NM_000851	251	281		Homo sapiens glutathione S-transferase M5 (GSTM5) mRNA	NM_000851	232	181		Homo sapiens glutathione S-transferase M5 (GSTM5) mRNA	NM_000851	262	245		Homo sapiens glutathione S-transferase M5 (GSTM5) mRNA	NM_000851	624	334
Homo sapiens Testis-specific PTP-BL-related protein on Y (PRY) mRNA	NM_004676	198	199		Homo sapiens Testis-specific PTP-BL-related protein on Y (PRY) mRNA	NM_004676	189	357		Homo sapiens Testis-specific PTP-BL-related protein on Y (PRY) mRNA	NM_004676	388	316		Homo sapiens Testis-specific PTP-BL-related protein on Y (PRY) mRNA	NM_004676	1384	811
Homo sapiens N-acetylated alpha-linked acidic dipeptidase-like; ILEAL DIPEPTIDYLPEPTIDASE (NAALADASE	NM_005468	354	282		Homo sapiens N-acetylated alpha-linked acidic dipeptidase-like; ILEAL DIPEPTIDYLPEPTIDASE (NAALADASE	NM_005468	260	253		Homo sapiens N-acetylated alpha-linked acidic dipeptidase-like; ILEAL DIPEPTIDYLPEPTIDASE (NAALADASE	NM_005468	605	299		Homo sapiens N-acetylated alpha-linked acidic dipeptidase-like; ILEAL DIPEPTIDYLPEPTIDASE (NAALADASE	NM_005468	905	329
Homo sapiens clone 24861 DAP-1 alpha mRNA sequence	AF131778	208	246		Homo sapiens clone 24861 DAP-1 alpha mRNA sequence	AF131778	259	144		Homo sapiens clone 24861 DAP-1 alpha mRNA sequence	AF131778	349	254		Homo sapiens clone 24861 DAP-1 alpha mRNA sequence	AF131778	862	521
thyrotropin beta subunit [human	S51112	290	204		thyrotropin beta subunit [human	S51112	237	243		thyrotropin beta subunit [human	S51112	239	254		thyrotropin beta subunit [human	S51112	351	231
Homo sapiens hypothetical protein from BCRA2 region (CG005)	NM_014887	434	671		Homo sapiens hypothetical protein from BCRA2 region (CG005)	NM_014887	381	476		Homo sapiens hypothetical protein from BCRA2 region (CG005)	NM_014887	1122	373		Homo sapiens hypothetical protein from BCRA2 region (CG005)	NM_014887	3051	1188
Homo sapiens Kruppel-like factor 4 (gut) (KLF4)	NM_004235	419	397		Homo sapiens Kruppel-like factor 4 (gut) (KLF4)	NM_004235	285	215		Homo sapiens Kruppel-like factor 4 (gut) (KLF4)	NM_004235	353	226		Homo sapiens Kruppel-like factor 4 (gut) (KLF4)	NM_004235	788	488
Homo sapiens cDNA FLJ13397 fis	AK023459	554	366		Homo sapiens cDNA FLJ13397 fis	AK023459	358	510		Homo sapiens cDNA FLJ13397 fis	AK023459	428	269		Homo sapiens cDNA FLJ13397 fis	AK023459	2055	493
Human putative zinc finger protein (ZNFB7) mRNA	U34249	232	195		Human putative zinc finger protein (ZNFB7) mRNA	U34249	239	273		Human putative zinc finger protein (ZNFB7) mRNA	U34249	352	239		Human putative zinc finger protein (ZNFB7) mRNA	U34249	677	343
Homo sapiens tropomyosin 2 (beta) (TPM2) mRNA	NM_003289	659	970		Homo sapiens tropomyosin 2 (beta) (TPM2) mRNA	NM_003289	405	1301		Homo sapiens tropomyosin 2 (beta) (TPM2) mRNA	NM_003289	1324	351		Homo sapiens tropomyosin 2 (beta) (TPM2) mRNA	NM_003289	11825	4616
Homo sapiens putative lysophosphatidic acid acyltransferase mRNA	AF317516	584	380		Homo sapiens putative lysophosphatidic acid acyltransferase mRNA	AF317516	406	879		Homo sapiens putative lysophosphatidic acid acyltransferase mRNA	AF317516	556	216		Homo sapiens putative lysophosphatidic acid acyltransferase mRNA	AF317516	3170	789
Homo sapiens pregnancy-associated plasma protein A (PAPPA) mRNA	NM_002581	341	495		Homo sapiens pregnancy-associated plasma protein A (PAPPA) mRNA	NM_002581	399	411		Homo sapiens pregnancy-associated plasma protein A (PAPPA) mRNA	NM_002581	1200	315		Homo sapiens pregnancy-associated plasma protein A (PAPPA) mRNA	NM_002581	1776	950
Homo sapiens acetyl-CoA synthetase (LOC55902)	NM_018677	308	240		Homo sapiens acetyl-CoA synthetase (LOC55902)	NM_018677	324	365		Homo sapiens acetyl-CoA synthetase (LOC55902)	NM_018677	275	315		Homo sapiens acetyl-CoA synthetase (LOC55902)	NM_018677	2302	1872
unknown	CY3	64891	332		unknown	CY3	7124	279		unknown	CY3	64519	356		unknown	CY3	64968	561
Homo sapiens osmosis responsive factor (OSRF), mRNA	NM_012382	370	468		Homo sapiens osmosis responsive factor (OSRF), mRNA	NM_012382	201	326		Homo sapiens osmosis responsive factor (OSRF), mRNA	NM_012382	743	385		Homo sapiens osmosis responsive factor (OSRF), mRNA	NM_012382	2766	1016
Homo sapiens short chain 2-hydroxy acid oxidase HAOX1 (HAOX1) mRNA, complete cds	AF231916	371	407		Homo sapiens short chain 2-hydroxy acid oxidase HAOX1 (HAOX1) mRNA, complete cds	AF231916	256	166		Homo sapiens short chain 2-hydroxy acid oxidase HAOX1 (HAOX1) mRNA, complete cds	AF231916	546	273		Homo sapiens short chain 2-hydroxy acid oxidase HAOX1 (HAOX1) mRNA, complete cds	AF231916	2794	1674
Homo sapiens acyl-Coenzyme A oxidase 3, pristanoyl (ACOX3) mRNA	NM_003501	686	812		Homo sapiens acyl-Coenzyme A oxidase 3, pristanoyl (ACOX3) mRNA	NM_003501	289	412		Homo sapiens acyl-Coenzyme A oxidase 3, pristanoyl (ACOX3) mRNA	NM_003501	1179	468		Homo sapiens acyl-Coenzyme A oxidase 3, pristanoyl (ACOX3) mRNA	NM_003501	5488	1417
Homo sapiens cDNA FLJ12592 fis, clone NT2RM4001316, weakly similar to ACYL-COA DEHYDROGENASE, MEDIUM-CHAIN SPECIFIC PRECURSOR (EC 1.3.99.3)	AK022654	1020	969		Homo sapiens cDNA FLJ12592 fis, clone NT2RM4001316, weakly similar to ACYL-COA DEHYDROGENASE, MEDIUM-CHAIN SPECIFIC PRECURSOR (EC 1.3.99.3)	AK022654	304	908		Homo sapiens cDNA FLJ12592 fis, clone NT2RM4001316, weakly similar to ACYL-COA DEHYDROGENASE, MEDIUM-CHAIN SPECIFIC PRECURSOR (EC 1.3.99.3)	AK022654	1281	782		Homo sapiens cDNA FLJ12592 fis, clone NT2RM4001316, weakly similar to ACYL-COA DEHYDROGENASE, MEDIUM-CHAIN SPECIFIC PRECURSOR (EC 1.3.99.3)	AK022654	10859	6540
Human 12S RNA induced by poly(rI), poly(rC) and Newcastle disease virus	X13956	372	376		Human 12S RNA induced by poly(rI), poly(rC) and Newcastle disease virus	X13956	345	353		Human 12S RNA induced by poly(rI), poly(rC) and Newcastle disease virus	X13956	1614	417		Human 12S RNA induced by poly(rI), poly(rC) and Newcastle disease virus	X13956	3656	1420
Homo sapiens phospholipase A2, group VI (PLA2G6), mRNA	NM_003560	518	1259		Homo sapiens phospholipase A2, group VI (PLA2G6), mRNA	NM_003560	665	8188		Homo sapiens phospholipase A2, group VI (PLA2G6), mRNA	NM_003560	10577	3597		Homo sapiens phospholipase A2, group VI (PLA2G6), mRNA	NM_003560	29264	6004
Homo sapiens NeuAc-alpha-2,3-Gal-beta-1,3-GalNAc-alpha-2, 6-sialyltransferase alpha2,6-sialyltransferase (ST6GALNACIV), mRNA	NM_014403	312	249		Homo sapiens NeuAc-alpha-2,3-Gal-beta-1,3-GalNAc-alpha-2, 6-sialyltransferase alpha2,6-sialyltransferase (ST6GALNACIV), mRNA	NM_014403	159	246		Homo sapiens NeuAc-alpha-2,3-Gal-beta-1,3-GalNAc-alpha-2, 6-sialyltransferase alpha2,6-sialyltransferase (ST6GALNACIV), mRNA	NM_014403	1568	617		Homo sapiens NeuAc-alpha-2,3-Gal-beta-1,3-GalNAc-alpha-2, 6-sialyltransferase alpha2,6-sialyltransferase (ST6GALNACIV), mRNA	NM_014403	3124	1699
Homo sapiens mRNA; cDNA DKFZp586D0919 (from clone DKFZp586D0919); partial cds	AL050100	247	221		Homo sapiens mRNA; cDNA DKFZp586D0919 (from clone DKFZp586D0919); partial cds	AL050100	253	249		Homo sapiens mRNA; cDNA DKFZp586D0919 (from clone DKFZp586D0919); partial cds	AL050100	385	233		Homo sapiens mRNA; cDNA DKFZp586D0919 (from clone DKFZp586D0919); partial cds	AL050100	1492	956
Homo sapiens KIAA1001 protein (KIAA1001), mRNA	NM_014960	278	200		Homo sapiens KIAA1001 protein (KIAA1001), mRNA	NM_014960	361	349		Homo sapiens KIAA1001 protein (KIAA1001), mRNA	NM_014960	1341	592		Homo sapiens KIAA1001 protein (KIAA1001), mRNA	NM_014960	2375	1592
Homo sapiens mRNA for KIAA1377 protein, partial cds	AB037798	628	971		Homo sapiens mRNA for KIAA1377 protein, partial cds	AB037798	265	300		Homo sapiens mRNA for KIAA1377 protein, partial cds	AB037798	1741	716		Homo sapiens mRNA for KIAA1377 protein, partial cds	AB037798	2972	1916
Homo sapiens cytochrome P450, subfamily VIIA (cholesterol 7 alpha-monooxygenase), polypeptide 1 (CYP7A1), nuclear gene encoding mitochondrial protein, mRNA	NM_000780	365	309		Homo sapiens cytochrome P450, subfamily VIIA (cholesterol 7 alpha-monooxygenase), polypeptide 1 (CYP7A1), nuclear gene encoding mitochondrial protein, mRNA	NM_000780	264	168		Homo sapiens cytochrome P450, subfamily VIIA (cholesterol 7 alpha-monooxygenase), polypeptide 1 (CYP7A1), nuclear gene encoding mitochondrial protein, mRNA	NM_000780	438	188		Homo sapiens cytochrome P450, subfamily VIIA (cholesterol 7 alpha-monooxygenase), polypeptide 1 (CYP7A1), nuclear gene encoding mitochondrial protein, mRNA	NM_000780	448	248
Homo sapiens gephyrin mRNA, complete cds	AF272663	433	769		Homo sapiens gephyrin mRNA, complete cds	AF272663	191	212		Homo sapiens gephyrin mRNA, complete cds	AF272663	603	237		Homo sapiens gephyrin mRNA, complete cds	AF272663	6650	4454
Homo sapiens formyltetrahydrofolate dehydrogenase (FTHFD), mRNA	NM_012190	611	1036		Homo sapiens formyltetrahydrofolate dehydrogenase (FTHFD), mRNA	NM_012190	331	644		Homo sapiens formyltetrahydrofolate dehydrogenase (FTHFD), mRNA	NM_012190	1343	534		Homo sapiens formyltetrahydrofolate dehydrogenase (FTHFD), mRNA	NM_012190	4770	1273
Homo sapiens glycine C-acetyltransferase (2-amino-3-ketobutyrate-CoA ligase) (GCAT), mRNA	NM_014291	367	549		Homo sapiens glycine C-acetyltransferase (2-amino-3-ketobutyrate-CoA ligase) (GCAT), mRNA	NM_014291	224	381		Homo sapiens glycine C-acetyltransferase (2-amino-3-ketobutyrate-CoA ligase) (GCAT), mRNA	NM_014291	568	354		Homo sapiens glycine C-acetyltransferase (2-amino-3-ketobutyrate-CoA ligase) (GCAT), mRNA	NM_014291	3270	846
Homo sapiens KIAA0418 gene product (KIAA0418), mRNA	NM_014631	289	253		Homo sapiens KIAA0418 gene product (KIAA0418), mRNA	NM_014631	125	174		Homo sapiens KIAA0418 gene product (KIAA0418), mRNA	NM_014631	295	337		Homo sapiens KIAA0418 gene product (KIAA0418), mRNA	NM_014631	786	255
Homo sapiens ATP-binding cassette, sub-family A (ABC1), member 3 (ABCA3), mRNA	NM_001089	738	767		Homo sapiens ATP-binding cassette, sub-family A (ABC1), member 3 (ABCA3), mRNA	NM_001089	355	648		Homo sapiens ATP-binding cassette, sub-family A (ABC1), member 3 (ABCA3), mRNA	NM_001089	1476	869		Homo sapiens ATP-binding cassette, sub-family A (ABC1), member 3 (ABCA3), mRNA	NM_001089	3750	2435
Homo sapiens epoxide hydrolase 1, microsomal (xenobiotic) (EPHX1) mRNA	NM_000120	280	245		Homo sapiens epoxide hydrolase 1, microsomal (xenobiotic) (EPHX1) mRNA	NM_000120	234	164		Homo sapiens epoxide hydrolase 1, microsomal (xenobiotic) (EPHX1) mRNA	NM_000120	404	263		Homo sapiens epoxide hydrolase 1, microsomal (xenobiotic) (EPHX1) mRNA	NM_000120	1436	878
Homo sapiens aquaporin 7 (AQP7) mRNA	NM_001170	488	283		Homo sapiens aquaporin 7 (AQP7) mRNA	NM_001170	299	361		Homo sapiens aquaporin 7 (AQP7) mRNA	NM_001170	2647	2279		Homo sapiens aquaporin 7 (AQP7) mRNA	NM_001170	1370	862
Homo sapiens cDNA FLJ14320 fis, clone PLACE3000455	AK024382	304	334		Homo sapiens cDNA FLJ14320 fis, clone PLACE3000455	AK024382	339	271		Homo sapiens cDNA FLJ14320 fis, clone PLACE3000455	AK024382	581	241		Homo sapiens cDNA FLJ14320 fis, clone PLACE3000455	AK024382	450	373
Homo sapiens ATP-binding cassette, sub-family B (MDR/TAP), member 10 (ABCB10), nuclear gene encoding mitochondrial protein, mRNA	NM_012089	230	332		Homo sapiens ATP-binding cassette, sub-family B (MDR/TAP), member 10 (ABCB10), nuclear gene encoding mitochondrial protein, mRNA	NM_012089	231	458		Homo sapiens ATP-binding cassette, sub-family B (MDR/TAP), member 10 (ABCB10), nuclear gene encoding mitochondrial protein, mRNA	NM_012089	431	213		Homo sapiens ATP-binding cassette, sub-family B (MDR/TAP), member 10 (ABCB10), nuclear gene encoding mitochondrial protein, mRNA	NM_012089	1239	485
Homo sapiens cystic fibrosis transmembrane conductance regulator, ATP-binding cassette (sub-family C, member 7) (CFTR), mRNA	NM_000492	1190	2424		Homo sapiens cystic fibrosis transmembrane conductance regulator, ATP-binding cassette (sub-family C, member 7) (CFTR), mRNA	NM_000492	335	1054		Homo sapiens cystic fibrosis transmembrane conductance regulator, ATP-binding cassette (sub-family C, member 7) (CFTR), mRNA	NM_000492	3747	1359		Homo sapiens cystic fibrosis transmembrane conductance regulator, ATP-binding cassette (sub-family C, member 7) (CFTR), mRNA	NM_000492	11854	2589
Homo sapiens Fc fragment of IgE, high affinity I, receptor for; gamma polypeptide (FCER1G), mRNA	NM_004106	401	371		Homo sapiens Fc fragment of IgE, high affinity I, receptor for; gamma polypeptide (FCER1G), mRNA	NM_004106	244	250		Homo sapiens Fc fragment of IgE, high affinity I, receptor for; gamma polypeptide (FCER1G), mRNA	NM_004106	490	293		Homo sapiens Fc fragment of IgE, high affinity I, receptor for; gamma polypeptide (FCER1G), mRNA	NM_004106	1527	521
Homo sapiens G protein-coupled receptor 68 (GPR68), mRNA	NM_003485	757	1293		Homo sapiens G protein-coupled receptor 68 (GPR68), mRNA	NM_003485	400	499		Homo sapiens G protein-coupled receptor 68 (GPR68), mRNA	NM_003485	1974	663		Homo sapiens G protein-coupled receptor 68 (GPR68), mRNA	NM_003485	4282	2236
Homo sapiens S100 calcium-binding protein A12 (calgranulin C) (S100A12), mRNA	AA700005	318	455		Homo sapiens S100 calcium-binding protein A12 (calgranulin C) (S100A12), mRNA	AA700005	141	286		Homo sapiens S100 calcium-binding protein A12 (calgranulin C) (S100A12), mRNA	AA700005	572	287		Homo sapiens S100 calcium-binding protein A12 (calgranulin C) (S100A12), mRNA	AA700005	1402	793
Homo sapiens interleukin 4 receptor (IL4R) mRNA	AA292025	709	1134		Homo sapiens interleukin 4 receptor (IL4R) mRNA	AA292025	279	511		Homo sapiens interleukin 4 receptor (IL4R) mRNA	AA292025	1499	589		Homo sapiens interleukin 4 receptor (IL4R) mRNA	AA292025	4640	1503
Homo sapiens interleukin 10 receptor, alpha (IL10RA) mRNA	AA437226	5773	14559		Homo sapiens interleukin 10 receptor, alpha (IL10RA) mRNA	AA437226	982	3063		Homo sapiens interleukin 10 receptor, alpha (IL10RA) mRNA	AA437226	21329	6169		Homo sapiens interleukin 10 receptor, alpha (IL10RA) mRNA	AA437226	28098	12498
Homo sapiens mRNA for GRIP1 protein	R36143	1030	1714		Homo sapiens mRNA for GRIP1 protein	R36143	398	704		Homo sapiens mRNA for GRIP1 protein	R36143	2634	1348		Homo sapiens mRNA for GRIP1 protein	R36143	7544	2716
Homo sapiens agouti (mouse) related protein (AGRP), transcript variant 1, mRNA	AI572835	267	207		Homo sapiens agouti (mouse) related protein (AGRP), transcript variant 1, mRNA	AI572835	264	198		Homo sapiens agouti (mouse) related protein (AGRP), transcript variant 1, mRNA	AI572835	404	328		Homo sapiens agouti (mouse) related protein (AGRP), transcript variant 1, mRNA	AI572835	1910	1046
Homo sapiens protein inhibitor of activated STAT-1 (PIAS1), mRNA	R20392	366	392		Homo sapiens protein inhibitor of activated STAT-1 (PIAS1), mRNA	R20392	382	972		Homo sapiens protein inhibitor of activated STAT-1 (PIAS1), mRNA	R20392	1948	989		Homo sapiens protein inhibitor of activated STAT-1 (PIAS1), mRNA	R20392	9477	4968
Homo sapiens signal transducer and activator of transcription 1, 91kD (STAT1), mRNA	AA486367	601	267		Homo sapiens signal transducer and activator of transcription 1, 91kD (STAT1), mRNA	AA486367	488	2514		Homo sapiens signal transducer and activator of transcription 1, 91kD (STAT1), mRNA	AA486367	4064	1239		Homo sapiens signal transducer and activator of transcription 1, 91kD (STAT1), mRNA	AA486367	22032	4217
LEP;Leptin (obesity homolog, mouse)	N56684	301	196		LEP;Leptin (obesity homolog, mouse)	N56684	304	484		LEP;Leptin (obesity homolog, mouse)	N56684	563	235		LEP;Leptin (obesity homolog, mouse)	N56684	3414	574
CALCB calcitonin-related polypeptide, beta	BC008428	294	164		CALCB calcitonin-related polypeptide, beta	BC008428	328	197		CALCB calcitonin-related polypeptide, beta	BC008428	293	243		CALCB calcitonin-related polypeptide, beta	BC008428	352	193
CYP2C8 cytochrome P450, family 2, subfamily C, polypeptide 8	BC020596	713	944		CYP2C8 cytochrome P450, family 2, subfamily C, polypeptide 8	BC020596	309	222		CYP2C8 cytochrome P450, family 2, subfamily C, polypeptide 8	BC020596	1162	503		CYP2C8 cytochrome P450, family 2, subfamily C, polypeptide 8	BC020596	1466	914
FAU Finkel-Biskis-Reilly murine sarcoma virus (FBR-MuSV) ubiquitously expressed (fox derived); ribosomal protein S30	AF116606	6035	16861		FAU Finkel-Biskis-Reilly murine sarcoma virus (FBR-MuSV) ubiquitously expressed (fox derived); ribosomal protein S30	AF116606	1275	12371		FAU Finkel-Biskis-Reilly murine sarcoma virus (FBR-MuSV) ubiquitously expressed (fox derived); ribosomal protein S30	AF116606	23376	6129		FAU Finkel-Biskis-Reilly murine sarcoma virus (FBR-MuSV) ubiquitously expressed (fox derived); ribosomal protein S30	AF116606	44522	11207
GGTL4 gamma-glutamyltransferase-like 4	X98922	1333	2817		GGTL4 gamma-glutamyltransferase-like 4	X98922	450	1266		GGTL4 gamma-glutamyltransferase-like 4	X98922	4585	1095		GGTL4 gamma-glutamyltransferase-like 4	X98922	8277	2703
TRGV9 T cell receptor gamma variable 9	AK056843	1757	1318		TRGV9 T cell receptor gamma variable 9	AK056843	406	1074		TRGV9 T cell receptor gamma variable 9	AK056843	537	568		TRGV9 T cell receptor gamma variable 9	AK056843	5367	3265
Homo sapiens transforming growth factor beta-activated kinase-binding protein 1 (TAB1), mRNA	U49928	959	1790		Homo sapiens transforming growth factor beta-activated kinase-binding protein 1 (TAB1), mRNA	U49928	455	2167		Homo sapiens transforming growth factor beta-activated kinase-binding protein 1 (TAB1), mRNA	U49928	1345	472		Homo sapiens transforming growth factor beta-activated kinase-binding protein 1 (TAB1), mRNA	U49928	13234	7930
GPS2 G protein pathway suppressor 2	AK096645	1585	3413		GPS2 G protein pathway suppressor 2	AK096645	474	1965		GPS2 G protein pathway suppressor 2	AK096645	4782	1349		GPS2 G protein pathway suppressor 2	AK096645	17669	6786
PIB5PA phosphatidylinositol (4,5) bisphosphate 5-phosphatase, A	AK092859	355	356		PIB5PA phosphatidylinositol (4,5) bisphosphate 5-phosphatase, A	AK092859	204	308		PIB5PA phosphatidylinositol (4,5) bisphosphate 5-phosphatase, A	AK092859	499	241		PIB5PA phosphatidylinositol (4,5) bisphosphate 5-phosphatase, A	AK092859	893	434
CASP8 caspase 8, apoptosis-related cysteine protease	NM_033357	1145	1386		CASP8 caspase 8, apoptosis-related cysteine protease	NM_033357	348	302		CASP8 caspase 8, apoptosis-related cysteine protease	NM_033357	2336	886		CASP8 caspase 8, apoptosis-related cysteine protease	NM_033357	5168	3160
SPRR4 small proline rich protein 4	AF335109	337	470		SPRR4 small proline rich protein 4	AF335109	468	126		SPRR4 small proline rich protein 4	AF335109	402	383		SPRR4 small proline rich protein 4	AF335109	1711	814
TLR1 toll-like receptor 1	NM_003263	305	369		TLR1 toll-like receptor 1	NM_003263	273	265		TLR1 toll-like receptor 1	NM_003263	426	249		TLR1 toll-like receptor 1	NM_003263	749	433
Homo sapiens MAD (mothers against decapentaplegic, Drosophila) homolog 2 (MADH2) mRNA	U59911	447	411		Homo sapiens MAD (mothers against decapentaplegic, Drosophila) homolog 2 (MADH2) mRNA	U59911	450	716		Homo sapiens MAD (mothers against decapentaplegic, Drosophila) homolog 2 (MADH2) mRNA	U59911	756	287		Homo sapiens MAD (mothers against decapentaplegic, Drosophila) homolog 2 (MADH2) mRNA	U59911	2443	930
Homo sapiens proteinx0008 (AD013), mRNA	NM_013395	794	1395		Homo sapiens proteinx0008 (AD013), mRNA	NM_013395	202	332		Homo sapiens proteinx0008 (AD013), mRNA	NM_013395	2517	716		Homo sapiens proteinx0008 (AD013), mRNA	NM_013395	7165	1610
Homo sapiens hypothetical protein FLJ10701 (FLJ10701), mRNA	NM_018183	799	620		Homo sapiens hypothetical protein FLJ10701 (FLJ10701), mRNA	NM_018183	236	238		Homo sapiens hypothetical protein FLJ10701 (FLJ10701), mRNA	NM_018183	363	423		Homo sapiens hypothetical protein FLJ10701 (FLJ10701), mRNA	NM_018183	1298	521
Homo sapiens DNA segment, numerous copies, expressed probes (GS1 gene) (DXF68S1E), mRNA	NM_012080	361	291		Homo sapiens DNA segment, numerous copies, expressed probes (GS1 gene) (DXF68S1E), mRNA	NM_012080	209	587		Homo sapiens DNA segment, numerous copies, expressed probes (GS1 gene) (DXF68S1E), mRNA	NM_012080	571	303		Homo sapiens DNA segment, numerous copies, expressed probes (GS1 gene) (DXF68S1E), mRNA	NM_012080	1675	527
Homo sapiens interleukin 18 receptor 1 (IL18R1) mRNA	NM_003855	259	216		Homo sapiens interleukin 18 receptor 1 (IL18R1) mRNA	NM_003855	210	125		Homo sapiens interleukin 18 receptor 1 (IL18R1) mRNA	NM_003855	375	224		Homo sapiens interleukin 18 receptor 1 (IL18R1) mRNA	NM_003855	1078	965
Homo sapiens CD79A antigen (immunoglobulin-associated alpha) (CD79A), mRNA	NM_001783	646	743		Homo sapiens CD79A antigen (immunoglobulin-associated alpha) (CD79A), mRNA	NM_001783	374	579		Homo sapiens CD79A antigen (immunoglobulin-associated alpha) (CD79A), mRNA	NM_001783	1019	503		Homo sapiens CD79A antigen (immunoglobulin-associated alpha) (CD79A), mRNA	NM_001783	21937	9987
Human interferon-alpha receptor (HuIFN-alpha-Rec) mRNA, complete cds	J03171	328	298		Human interferon-alpha receptor (HuIFN-alpha-Rec) mRNA, complete cds	J03171	128	113		Human interferon-alpha receptor (HuIFN-alpha-Rec) mRNA, complete cds	J03171	473	372		Human interferon-alpha receptor (HuIFN-alpha-Rec) mRNA, complete cds	J03171	1790	795
Homo sapiens cardiotrophin-like cytokine; neurotrophin-1/B-cell stimulating factor-3 (CLC), mRNA	NM_013246	287	274		Homo sapiens cardiotrophin-like cytokine; neurotrophin-1/B-cell stimulating factor-3 (CLC), mRNA	NM_013246	278	306		Homo sapiens cardiotrophin-like cytokine; neurotrophin-1/B-cell stimulating factor-3 (CLC), mRNA	NM_013246	436	224		Homo sapiens cardiotrophin-like cytokine; neurotrophin-1/B-cell stimulating factor-3 (CLC), mRNA	NM_013246	1275	609
Homo sapiens hypothetical protein (LOC55816), mRNA	NM_018431	458	341		Homo sapiens hypothetical protein (LOC55816), mRNA	NM_018431	303	735		Homo sapiens hypothetical protein (LOC55816), mRNA	NM_018431	1139	574		Homo sapiens hypothetical protein (LOC55816), mRNA	NM_018431	3870	1164
Homo sapiens cDNA FLJ12839 fis, clone NT2RP2003237	AK022901	260	255		Homo sapiens cDNA FLJ12839 fis, clone NT2RP2003237	AK022901	199	248		Homo sapiens cDNA FLJ12839 fis, clone NT2RP2003237	AK022901	417	312		Homo sapiens cDNA FLJ12839 fis, clone NT2RP2003237	AK022901	2737	1489
Homo sapiens G protein-coupled receptor 39 (GPR39) mRNA, and translated products	NM_001508	217	204		Homo sapiens G protein-coupled receptor 39 (GPR39) mRNA, and translated products	NM_001508	128	35		Homo sapiens G protein-coupled receptor 39 (GPR39) mRNA, and translated products	NM_001508	338	268		Homo sapiens G protein-coupled receptor 39 (GPR39) mRNA, and translated products	NM_001508	1192	588
Homo sapiens protein tyrosine phosphatase, receptor type, M (PTPRM) mRNA	NM_002845	259	189		Homo sapiens protein tyrosine phosphatase, receptor type, M (PTPRM) mRNA	NM_002845	246	270		Homo sapiens protein tyrosine phosphatase, receptor type, M (PTPRM) mRNA	NM_002845	331	212		Homo sapiens protein tyrosine phosphatase, receptor type, M (PTPRM) mRNA	NM_002845	532	456
Homo sapiens prostaglandin E receptor 2 (subtype EP2), 53kD (PTGER2) mRNA	NM_000956	304	197		Homo sapiens prostaglandin E receptor 2 (subtype EP2), 53kD (PTGER2) mRNA	NM_000956	198	184		Homo sapiens prostaglandin E receptor 2 (subtype EP2), 53kD (PTGER2) mRNA	NM_000956	380	272		Homo sapiens prostaglandin E receptor 2 (subtype EP2), 53kD (PTGER2) mRNA	NM_000956	574	300
Human RGP4 mRNA, complete cds	U27768	309	268		Human RGP4 mRNA, complete cds	U27768	268	746		Human RGP4 mRNA, complete cds	U27768	411	279		Human RGP4 mRNA, complete cds	U27768	1850	777
Homo sapiens calcitonin receptor (CALCR) mRNA	NM_001742	337	272		Homo sapiens calcitonin receptor (CALCR) mRNA	NM_001742	271	161		Homo sapiens calcitonin receptor (CALCR) mRNA	NM_001742	399	309		Homo sapiens calcitonin receptor (CALCR) mRNA	NM_001742	430	240
Homo sapiens guanine nucleotide binding protein (G protein), gamma 7 (GNG7) mRNA	NM_005145	245	193		Homo sapiens guanine nucleotide binding protein (G protein), gamma 7 (GNG7) mRNA	NM_005145	280	128		Homo sapiens guanine nucleotide binding protein (G protein), gamma 7 (GNG7) mRNA	NM_005145	397	215		Homo sapiens guanine nucleotide binding protein (G protein), gamma 7 (GNG7) mRNA	NM_005145	403	204
Homo sapiens endothelial cell differentiation gene 7; calcium-mobilizing lysophosphatidic acid receptor LP-A3 (EDG7), mRNA	NM_012152	606	808		Homo sapiens endothelial cell differentiation gene 7; calcium-mobilizing lysophosphatidic acid receptor LP-A3 (EDG7), mRNA	NM_012152	354	836		Homo sapiens endothelial cell differentiation gene 7; calcium-mobilizing lysophosphatidic acid receptor LP-A3 (EDG7), mRNA	NM_012152	475	334		Homo sapiens endothelial cell differentiation gene 7; calcium-mobilizing lysophosphatidic acid receptor LP-A3 (EDG7), mRNA	NM_012152	9512	7340
NDUFA10 NADH dehydrogenase (ubiquinone) 1 alpha subcomplex	NM_004544	477	542		NDUFA10 NADH dehydrogenase (ubiquinone) 1 alpha subcomplex	NM_004544	233	365		NDUFA10 NADH dehydrogenase (ubiquinone) 1 alpha subcomplex	NM_004544	877	340		NDUFA10 NADH dehydrogenase (ubiquinone) 1 alpha subcomplex	NM_004544	2926	800
H.sapiens mRNA for MHC class I promoter binding protein	NM_021976	369	720		H.sapiens mRNA for MHC class I promoter binding protein	NM_021976	258	296		H.sapiens mRNA for MHC class I promoter binding protein	NM_021976	1288	347		H.sapiens mRNA for MHC class I promoter binding protein	NM_021976	2388	913
unknown	SB	197	173		unknown	SB	184	154		unknown	SB	297	251		unknown	SB	238	200
		234	177				166	137				274	211				357	202
		337	141				197	185				244	178				313	189
		253	170				292	166				247	177				270	214
Homo sapiens TNF receptor-associated factor 3 (TRAF3) mRNA	BG325046	877	726		Homo sapiens TNF receptor-associated factor 3 (TRAF3) mRNA	BG325046	371	465		Homo sapiens TNF receptor-associated factor 3 (TRAF3) mRNA	BG325046	1290	618		Homo sapiens TNF receptor-associated factor 3 (TRAF3) mRNA	BG325046	4644	1724
Homo sapiens lymphotoxin beta (TNF superfamily, member 3) (LTB), transcript variant 1, mRNA	AI351740	5808	4843		Homo sapiens lymphotoxin beta (TNF superfamily, member 3) (LTB), transcript variant 1, mRNA	AI351740	722	3810		Homo sapiens lymphotoxin beta (TNF superfamily, member 3) (LTB), transcript variant 1, mRNA	AI351740	8581	5583		Homo sapiens lymphotoxin beta (TNF superfamily, member 3) (LTB), transcript variant 1, mRNA	AI351740	30414	12054
Homo sapiens S100 calcium-binding protein A10 (annexin II ligand, calpactin I, light polypeptide (p11)) (S100A10), mRNA	AA444051	511	505		Homo sapiens S100 calcium-binding protein A10 (annexin II ligand, calpactin I, light polypeptide (p11)) (S100A10), mRNA	AA444051	317	803		Homo sapiens S100 calcium-binding protein A10 (annexin II ligand, calpactin I, light polypeptide (p11)) (S100A10), mRNA	AA444051	702	477		Homo sapiens S100 calcium-binding protein A10 (annexin II ligand, calpactin I, light polypeptide (p11)) (S100A10), mRNA	AA444051	2833	772
Homo sapiens mucosal vascular addressin cell adhesion molecule 1 (MADCAM1), mRNA	NM_007164	442	715		Homo sapiens mucosal vascular addressin cell adhesion molecule 1 (MADCAM1), mRNA	NM_007164	258	262		Homo sapiens mucosal vascular addressin cell adhesion molecule 1 (MADCAM1), mRNA	NM_007164	428	342		Homo sapiens mucosal vascular addressin cell adhesion molecule 1 (MADCAM1), mRNA	NM_007164	8644	3826
Homo sapiens ribosomal protein S27 (metallopanstimulin 1) (RPS27) mRNA	NM_001030	48749	64019		Homo sapiens ribosomal protein S27 (metallopanstimulin 1) (RPS27) mRNA	NM_001030	12910	18583		Homo sapiens ribosomal protein S27 (metallopanstimulin 1) (RPS27) mRNA	NM_001030	63607	58764		Homo sapiens ribosomal protein S27 (metallopanstimulin 1) (RPS27) mRNA	NM_001030	56299	56599
Homo sapiens fms-related tyrosine kinase 4 (FLT4) mRNA	NM_002020	1280	2913		Homo sapiens fms-related tyrosine kinase 4 (FLT4) mRNA	NM_002020	290	632		Homo sapiens fms-related tyrosine kinase 4 (FLT4) mRNA	NM_002020	8891	2396		Homo sapiens fms-related tyrosine kinase 4 (FLT4) mRNA	NM_002020	30987	11120
Homo sapiens cDNA FLJ13187 fis, clone NT2RP3004242, weakly similar to PUTATIVE RHO/RAC GUANINE NUCLEOTIDE EXCHANGE FACTOR	AK023249	7896	20460		Homo sapiens cDNA FLJ13187 fis, clone NT2RP3004242, weakly similar to PUTATIVE RHO/RAC GUANINE NUCLEOTIDE EXCHANGE FACTOR	AK023249	1562	10321		Homo sapiens cDNA FLJ13187 fis, clone NT2RP3004242, weakly similar to PUTATIVE RHO/RAC GUANINE NUCLEOTIDE EXCHANGE FACTOR	AK023249	23361	6101		Homo sapiens cDNA FLJ13187 fis, clone NT2RP3004242, weakly similar to PUTATIVE RHO/RAC GUANINE NUCLEOTIDE EXCHANGE FACTOR	AK023249	48082	13101
Homo sapiens DNA segment on chromosome 12 (unique) 2489 expressed sequence (D12S2489E), mRNA	NM_007360	371	325		Homo sapiens DNA segment on chromosome 12 (unique) 2489 expressed sequence (D12S2489E), mRNA	NM_007360	320	257		Homo sapiens DNA segment on chromosome 12 (unique) 2489 expressed sequence (D12S2489E), mRNA	NM_007360	556	208		Homo sapiens DNA segment on chromosome 12 (unique) 2489 expressed sequence (D12S2489E), mRNA	NM_007360	1357	625
Homo sapiens signal transducing adaptor molecule (SH3 domain and ITAM motif) 1 (STAM) mRNA	NM_003473	1007	1202		Homo sapiens signal transducing adaptor molecule (SH3 domain and ITAM motif) 1 (STAM) mRNA	NM_003473	542	1767		Homo sapiens signal transducing adaptor molecule (SH3 domain and ITAM motif) 1 (STAM) mRNA	NM_003473	2165	1203		Homo sapiens signal transducing adaptor molecule (SH3 domain and ITAM motif) 1 (STAM) mRNA	NM_003473	42181	32565
Homo sapiens coronin, actin-binding protein, 1C (CORO1C), mRNA	NM_014325	289	186		Homo sapiens coronin, actin-binding protein, 1C (CORO1C), mRNA	NM_014325	333	480		Homo sapiens coronin, actin-binding protein, 1C (CORO1C), mRNA	NM_014325	564	523		Homo sapiens coronin, actin-binding protein, 1C (CORO1C), mRNA	NM_014325	2701	799
Homo sapiens v-yes-1 Yamaguchi sarcoma viral related oncogene homolog (LYN) mRNA	NM_002350	613	421		Homo sapiens v-yes-1 Yamaguchi sarcoma viral related oncogene homolog (LYN) mRNA	NM_002350	293	283		Homo sapiens v-yes-1 Yamaguchi sarcoma viral related oncogene homolog (LYN) mRNA	NM_002350	824	417		Homo sapiens v-yes-1 Yamaguchi sarcoma viral related oncogene homolog (LYN) mRNA	NM_002350	3918	1553
Homo sapiens retinal degeneration B beta (RDGBB), mRNA	NM_012417	508	572		Homo sapiens retinal degeneration B beta (RDGBB), mRNA	NM_012417	295	168		Homo sapiens retinal degeneration B beta (RDGBB), mRNA	NM_012417	689	274		Homo sapiens retinal degeneration B beta (RDGBB), mRNA	NM_012417	1481	376
Homo sapiens mRNA; cDNA DKFZp762E117 (from clone DKFZp762E117); partial cds	AL157480	726	1207		Homo sapiens mRNA; cDNA DKFZp762E117 (from clone DKFZp762E117); partial cds	AL157480	174	369		Homo sapiens mRNA; cDNA DKFZp762E117 (from clone DKFZp762E117); partial cds	AL157480	1712	475		Homo sapiens mRNA; cDNA DKFZp762E117 (from clone DKFZp762E117); partial cds	AL157480	5032	1037
Homo sapiens polycystic kidney disease 2-like 2 (PKD2L2), mRNA	NM_014386	194	348		Homo sapiens polycystic kidney disease 2-like 2 (PKD2L2), mRNA	NM_014386	288	169		Homo sapiens polycystic kidney disease 2-like 2 (PKD2L2), mRNA	NM_014386	482	376		Homo sapiens polycystic kidney disease 2-like 2 (PKD2L2), mRNA	NM_014386	1242	442
Homo sapiens mRNA for KIAA0864 protein, partial cds	AB020671	316	223		Homo sapiens mRNA for KIAA0864 protein, partial cds	AB020671	263	228		Homo sapiens mRNA for KIAA0864 protein, partial cds	AB020671	331	215		Homo sapiens mRNA for KIAA0864 protein, partial cds	AB020671	1946	1380
Homo sapiens interleukin 2 receptor, gamma (severe combined immunodeficiency) (IL2RG) mRNA	NM_000206	2960	5480		Homo sapiens interleukin 2 receptor, gamma (severe combined immunodeficiency) (IL2RG) mRNA	NM_000206	465	2062		Homo sapiens interleukin 2 receptor, gamma (severe combined immunodeficiency) (IL2RG) mRNA	NM_000206	9158	2524		Homo sapiens interleukin 2 receptor, gamma (severe combined immunodeficiency) (IL2RG) mRNA	NM_000206	20156	6119
Homo sapiens glutamate receptor, ionotropic, AMPA 2 (GRIA2), mRNA	NM_000826	361	425		Homo sapiens glutamate receptor, ionotropic, AMPA 2 (GRIA2), mRNA	NM_000826	219	163		Homo sapiens glutamate receptor, ionotropic, AMPA 2 (GRIA2), mRNA	NM_000826	947	241		Homo sapiens glutamate receptor, ionotropic, AMPA 2 (GRIA2), mRNA	NM_000826	1700	873
Homo sapiens 40S ribosomal protein S27 isoform (LOC51065), mRNA	NM_015920	2447	6559		Homo sapiens 40S ribosomal protein S27 isoform (LOC51065), mRNA	NM_015920	636	6061		Homo sapiens 40S ribosomal protein S27 isoform (LOC51065), mRNA	NM_015920	9782	2438		Homo sapiens 40S ribosomal protein S27 isoform (LOC51065), mRNA	NM_015920	29797	6564
Homo sapiens tumor necrosis factor receptor superfamily, member 10a (TNFRSF10A) mRNA	NM_003844	619	989		Homo sapiens tumor necrosis factor receptor superfamily, member 10a (TNFRSF10A) mRNA	NM_003844	297	1108		Homo sapiens tumor necrosis factor receptor superfamily, member 10a (TNFRSF10A) mRNA	NM_003844	1520	583		Homo sapiens tumor necrosis factor receptor superfamily, member 10a (TNFRSF10A) mRNA	NM_003844	22044	21634
Homo sapiens feline sarcoma (Snyder-Theilen) viral (v-fes)/Fujinami avian sarcoma (PRCII) viral (v-fps) oncogene homolog (FES), mRNA	NM_002005	1463	3195		Homo sapiens feline sarcoma (Snyder-Theilen) viral (v-fes)/Fujinami avian sarcoma (PRCII) viral (v-fps) oncogene homolog (FES), mRNA	NM_002005	613	2481		Homo sapiens feline sarcoma (Snyder-Theilen) viral (v-fes)/Fujinami avian sarcoma (PRCII) viral (v-fps) oncogene homolog (FES), mRNA	NM_002005	3398	1356		Homo sapiens feline sarcoma (Snyder-Theilen) viral (v-fes)/Fujinami avian sarcoma (PRCII) viral (v-fps) oncogene homolog (FES), mRNA	NM_002005	15107	13506
Homo sapiens PDGF associated protein (PAP), mRNA	NM_014891	1036	1644		Homo sapiens PDGF associated protein (PAP), mRNA	NM_014891	453	1878		Homo sapiens PDGF associated protein (PAP), mRNA	NM_014891	2530	986		Homo sapiens PDGF associated protein (PAP), mRNA	NM_014891	13130	2719
Homo sapiens nuclear receptor binding protein (NRBP), mRNA	NM_013392	756	1174		Homo sapiens nuclear receptor binding protein (NRBP), mRNA	NM_013392	350	1019		Homo sapiens nuclear receptor binding protein (NRBP), mRNA	NM_013392	1719	753		Homo sapiens nuclear receptor binding protein (NRBP), mRNA	NM_013392	11771	7791
Homo sapiens phosphatidic acid phosphatase type 2c (PPAP2C) mRNA, and translated products	NM_003712	511	640		Homo sapiens phosphatidic acid phosphatase type 2c (PPAP2C) mRNA, and translated products	NM_003712	306	638		Homo sapiens phosphatidic acid phosphatase type 2c (PPAP2C) mRNA, and translated products	NM_003712	756	323		Homo sapiens phosphatidic acid phosphatase type 2c (PPAP2C) mRNA, and translated products	NM_003712	7585	4317
Homo sapiens interleukin 6 signal transducer (gp130, oncostatin M receptor) (IL6ST), mRNA	NM_002184	459	319		Homo sapiens interleukin 6 signal transducer (gp130, oncostatin M receptor) (IL6ST), mRNA	NM_002184	288	314		Homo sapiens interleukin 6 signal transducer (gp130, oncostatin M receptor) (IL6ST), mRNA	NM_002184	508	258		Homo sapiens interleukin 6 signal transducer (gp130, oncostatin M receptor) (IL6ST), mRNA	NM_002184	1304	883
Homo sapiens transcription factor AP-2 alpha (activating enhancer-binding protein 2 alpha) (TFAP2A) mRNA	NM_003220	299	219		Homo sapiens transcription factor AP-2 alpha (activating enhancer-binding protein 2 alpha) (TFAP2A) mRNA	NM_003220	241	256		Homo sapiens transcription factor AP-2 alpha (activating enhancer-binding protein 2 alpha) (TFAP2A) mRNA	NM_003220	449	423		Homo sapiens transcription factor AP-2 alpha (activating enhancer-binding protein 2 alpha) (TFAP2A) mRNA	NM_003220	1095	429
Homo sapiens axin (AXIN) mRNA, partial cds	AF009674	266	377		Homo sapiens axin (AXIN) mRNA, partial cds	AF009674	301	319		Homo sapiens axin (AXIN) mRNA, partial cds	AF009674	444	314		Homo sapiens axin (AXIN) mRNA, partial cds	AF009674	2295	1097
Homo sapiens amyloid beta (A4) precursor protein (protease nexin-II, Alzheimer disease) (APP), mRNA	NM_000484	251	393		Homo sapiens amyloid beta (A4) precursor protein (protease nexin-II, Alzheimer disease) (APP), mRNA	NM_000484	244	405		Homo sapiens amyloid beta (A4) precursor protein (protease nexin-II, Alzheimer disease) (APP), mRNA	NM_000484	731	226		Homo sapiens amyloid beta (A4) precursor protein (protease nexin-II, Alzheimer disease) (APP), mRNA	NM_000484	1536	874
Homo sapiens folate transporter/carrier mRNA, complete cds; nuclear gene for mitochondrial product	AF283645	397	623		Homo sapiens folate transporter/carrier mRNA, complete cds; nuclear gene for mitochondrial product	AF283645	466	999		Homo sapiens folate transporter/carrier mRNA, complete cds; nuclear gene for mitochondrial product	AF283645	432	312		Homo sapiens folate transporter/carrier mRNA, complete cds; nuclear gene for mitochondrial product	AF283645	4788	2134
Homo sapiens solute carrier family 1 (glutamate/neutral amino acid transporter), member 4 (SLC1A4), nuclear gene encoding mitochondrial protein, mRNA	NM_003038	495	734		Homo sapiens solute carrier family 1 (glutamate/neutral amino acid transporter), member 4 (SLC1A4), nuclear gene encoding mitochondrial protein, mRNA	NM_003038	265	431		Homo sapiens solute carrier family 1 (glutamate/neutral amino acid transporter), member 4 (SLC1A4), nuclear gene encoding mitochondrial protein, mRNA	NM_003038	486	297		Homo sapiens solute carrier family 1 (glutamate/neutral amino acid transporter), member 4 (SLC1A4), nuclear gene encoding mitochondrial protein, mRNA	NM_003038	3620	1009
Homo sapiens hypothetical protein FLJ10618 (FLJ10618), mRNA	NM_018155	490	535		Homo sapiens hypothetical protein FLJ10618 (FLJ10618), mRNA	NM_018155	247	301		Homo sapiens hypothetical protein FLJ10618 (FLJ10618), mRNA	NM_018155	490	462		Homo sapiens hypothetical protein FLJ10618 (FLJ10618), mRNA	NM_018155	3908	1918
Homo sapiens L2DTL protein (L2DTL), mRNA	NM_016448	559	745		Homo sapiens L2DTL protein (L2DTL), mRNA	NM_016448	350	796		Homo sapiens L2DTL protein (L2DTL), mRNA	NM_016448	1104	574		Homo sapiens L2DTL protein (L2DTL), mRNA	NM_016448	5730	1453
Homo sapiens cyclin-dependent kinase 5, regulatory subunit 2 (p39) (CDK5R2) mRNA	NM_003936	229	218		Homo sapiens cyclin-dependent kinase 5, regulatory subunit 2 (p39) (CDK5R2) mRNA	NM_003936	255	540		Homo sapiens cyclin-dependent kinase 5, regulatory subunit 2 (p39) (CDK5R2) mRNA	NM_003936	1022	478		Homo sapiens cyclin-dependent kinase 5, regulatory subunit 2 (p39) (CDK5R2) mRNA	NM_003936	2988	943
Homo sapiens cDNA: FLJ21699 fis, clone COL09829	AK025352	322	162		Homo sapiens cDNA: FLJ21699 fis, clone COL09829	AK025352	360	195		Homo sapiens cDNA: FLJ21699 fis, clone COL09829	AK025352	563	228		Homo sapiens cDNA: FLJ21699 fis, clone COL09829	AK025352	1663	598
Homo sapiens regulatory factor X-associated ankyrin-containing protein (RFXANK) mRNA, and translated products	NM_003721	1036	1566		Homo sapiens regulatory factor X-associated ankyrin-containing protein (RFXANK) mRNA, and translated products	NM_003721	347	490		Homo sapiens regulatory factor X-associated ankyrin-containing protein (RFXANK) mRNA, and translated products	NM_003721	2756	696		Homo sapiens regulatory factor X-associated ankyrin-containing protein (RFXANK) mRNA, and translated products	NM_003721	6101	1954
Homo sapiens MLL/GAS7 fusion protein (MLL/GAS7) mRNA, partial cds	AF231997	397	296		Homo sapiens MLL/GAS7 fusion protein (MLL/GAS7) mRNA, partial cds	AF231997	238	340		Homo sapiens MLL/GAS7 fusion protein (MLL/GAS7) mRNA, partial cds	AF231997	449	388		Homo sapiens MLL/GAS7 fusion protein (MLL/GAS7) mRNA, partial cds	AF231997	1640	865
Homo sapiens ubiquitously transcribed tetratricopeptide repeat gene, Y chromosome (UTY), mRNA	NM_007125	496	417		Homo sapiens ubiquitously transcribed tetratricopeptide repeat gene, Y chromosome (UTY), mRNA	NM_007125	254	241		Homo sapiens ubiquitously transcribed tetratricopeptide repeat gene, Y chromosome (UTY), mRNA	NM_007125	644	379		Homo sapiens ubiquitously transcribed tetratricopeptide repeat gene, Y chromosome (UTY), mRNA	NM_007125	1901	672
Homo sapiens D123 gene product (D123) mRNA	NM_006023	1146	1898		Homo sapiens D123 gene product (D123) mRNA	NM_006023	481	1463		Homo sapiens D123 gene product (D123) mRNA	NM_006023	3416	892		Homo sapiens D123 gene product (D123) mRNA	NM_006023	14424	2410
Homo sapiens KIAA0103 gene product (KIAA0103), mRNA	NM_014673	435	610		Homo sapiens KIAA0103 gene product (KIAA0103), mRNA	NM_014673	257	287		Homo sapiens KIAA0103 gene product (KIAA0103), mRNA	NM_014673	716	467		Homo sapiens KIAA0103 gene product (KIAA0103), mRNA	NM_014673	4264	1416
Homo sapiens KIAA0806 gene product (KIAA0806), mRNA	NM_014813	247	243		Homo sapiens KIAA0806 gene product (KIAA0806), mRNA	NM_014813	225	210		Homo sapiens KIAA0806 gene product (KIAA0806), mRNA	NM_014813	423	160		Homo sapiens KIAA0806 gene product (KIAA0806), mRNA	NM_014813	449	311
Homo sapiens X-linked juvenile retinoschisis precursor protein (XLRS1) mRNA, complete cds	AF014459	854	1108		Homo sapiens X-linked juvenile retinoschisis precursor protein (XLRS1) mRNA, complete cds	AF014459	309	235		Homo sapiens X-linked juvenile retinoschisis precursor protein (XLRS1) mRNA, complete cds	AF014459	1145	588		Homo sapiens X-linked juvenile retinoschisis precursor protein (XLRS1) mRNA, complete cds	AF014459	2428	2216
Homo sapiens collagen, type V, alpha 2 (COL5A2) mRNA	NM_000393	618	707		Homo sapiens collagen, type V, alpha 2 (COL5A2) mRNA	NM_000393	282	219		Homo sapiens collagen, type V, alpha 2 (COL5A2) mRNA	NM_000393	905	626		Homo sapiens collagen, type V, alpha 2 (COL5A2) mRNA	NM_000393	1782	1450
Homo sapiens integrin, beta 7 (ITGB7) mRNA	NM_000889	3322	7813		Homo sapiens integrin, beta 7 (ITGB7) mRNA	NM_000889	300	1081		Homo sapiens integrin, beta 7 (ITGB7) mRNA	NM_000889	13282	2758		Homo sapiens integrin, beta 7 (ITGB7) mRNA	NM_000889	32931	9411
Homo sapiens integrin, alpha X (antigen CD11C (p150), alpha polypeptide) (ITGAX) mRNA	NM_000887	316	612		Homo sapiens integrin, alpha X (antigen CD11C (p150), alpha polypeptide) (ITGAX) mRNA	NM_000887	362	246		Homo sapiens integrin, alpha X (antigen CD11C (p150), alpha polypeptide) (ITGAX) mRNA	NM_000887	1295	426		Homo sapiens integrin, alpha X (antigen CD11C (p150), alpha polypeptide) (ITGAX) mRNA	NM_000887	2530	1441
Homo sapiens C4orf1 mRNA	AF277292	194	213		Homo sapiens C4orf1 mRNA	AF277292	232	183		Homo sapiens C4orf1 mRNA	AF277292	352	254		Homo sapiens C4orf1 mRNA	AF277292	1361	788
Homo sapiens laminin, gamma 2 (nicein (100kD), kalinin (105kD), BM600 (100kD), Herlitz junctional epidermolysis bullosa)) (LAMC2), transcript variant 1, mRNA	NM_005562	249	235		Homo sapiens laminin, gamma 2 (nicein (100kD), kalinin (105kD), BM600 (100kD), Herlitz junctional epidermolysis bullosa)) (LAMC2), transcript variant 1, mRNA	NM_005562	346	210		Homo sapiens laminin, gamma 2 (nicein (100kD), kalinin (105kD), BM600 (100kD), Herlitz junctional epidermolysis bullosa)) (LAMC2), transcript variant 1, mRNA	NM_005562	325	206		Homo sapiens laminin, gamma 2 (nicein (100kD), kalinin (105kD), BM600 (100kD), Herlitz junctional epidermolysis bullosa)) (LAMC2), transcript variant 1, mRNA	NM_005562	1532	1134
Homo sapiens cadherin 6, K-cadherin (fetal kidney) (CDH6) mRNA	NM_004932	648	584		Homo sapiens cadherin 6, K-cadherin (fetal kidney) (CDH6) mRNA	NM_004932	279	402		Homo sapiens cadherin 6, K-cadherin (fetal kidney) (CDH6) mRNA	NM_004932	336	360		Homo sapiens cadherin 6, K-cadherin (fetal kidney) (CDH6) mRNA	NM_004932	2764	2089
Homo sapiens mRNA for KIAA1366 protein, partial cds	AB037787	303	339		Homo sapiens mRNA for KIAA1366 protein, partial cds	AB037787	201	228		Homo sapiens mRNA for KIAA1366 protein, partial cds	AB037787	549	331		Homo sapiens mRNA for KIAA1366 protein, partial cds	AB037787	1603	689
Homo sapiens mRNA for KIAA1246 protein, partial cds	AB033072	430	365		Homo sapiens mRNA for KIAA1246 protein, partial cds	AB033072	154	103		Homo sapiens mRNA for KIAA1246 protein, partial cds	AB033072	690	348		Homo sapiens mRNA for KIAA1246 protein, partial cds	AB033072	1484	587
Homo sapiens selectin P ligand (SELPLG), mRNA	NM_003006	666	893		Homo sapiens selectin P ligand (SELPLG), mRNA	NM_003006	257	510		Homo sapiens selectin P ligand (SELPLG), mRNA	NM_003006	1604	629		Homo sapiens selectin P ligand (SELPLG), mRNA	NM_003006	3737	1341
Homo sapiens collagen, type X, alpha 1 (Schmid metaphyseal chondrodysplasia) (COL10A1), mRNA	NM_000493	327	354		Homo sapiens collagen, type X, alpha 1 (Schmid metaphyseal chondrodysplasia) (COL10A1), mRNA	NM_000493	300	364		Homo sapiens collagen, type X, alpha 1 (Schmid metaphyseal chondrodysplasia) (COL10A1), mRNA	NM_000493	478	264		Homo sapiens collagen, type X, alpha 1 (Schmid metaphyseal chondrodysplasia) (COL10A1), mRNA	NM_000493	1949	1162
Homo sapiens cDNA: FLJ23598 fis, clone LNG15381	AK027251	254	215		Homo sapiens cDNA: FLJ23598 fis, clone LNG15381	AK027251	213	196		Homo sapiens cDNA: FLJ23598 fis, clone LNG15381	AK027251	361	264		Homo sapiens cDNA: FLJ23598 fis, clone LNG15381	AK027251	384	230
Homo sapiens prostate-specific antigen mRNA, complete cds	M26663	326	260		Homo sapiens prostate-specific antigen mRNA, complete cds	M26663	213	154		Homo sapiens prostate-specific antigen mRNA, complete cds	M26663	300	201		Homo sapiens prostate-specific antigen mRNA, complete cds	M26663	767	592
Homo sapiens upstream regulatory element binding protein 1 (UREB1), mRNA	NM_005703	1022	2865		Homo sapiens upstream regulatory element binding protein 1 (UREB1), mRNA	NM_005703	242	927		Homo sapiens upstream regulatory element binding protein 1 (UREB1), mRNA	NM_005703	4785	1034		Homo sapiens upstream regulatory element binding protein 1 (UREB1), mRNA	NM_005703	8872	2831
Homo sapiens inter-alpha (globulin) inhibitor H4 (plasma Kallikrein-sensitive glycoprotein) (ITIH4) mRNA	NM_002218	319	215		Homo sapiens inter-alpha (globulin) inhibitor H4 (plasma Kallikrein-sensitive glycoprotein) (ITIH4) mRNA	NM_002218	359	459		Homo sapiens inter-alpha (globulin) inhibitor H4 (plasma Kallikrein-sensitive glycoprotein) (ITIH4) mRNA	NM_002218	1448	361		Homo sapiens inter-alpha (globulin) inhibitor H4 (plasma Kallikrein-sensitive glycoprotein) (ITIH4) mRNA	NM_002218	2781	969
Homo sapiens complement component 1, r subcomponent (C1R) mRNA	NM_001733	300	307		Homo sapiens complement component 1, r subcomponent (C1R) mRNA	NM_001733	258	288		Homo sapiens complement component 1, r subcomponent (C1R) mRNA	NM_001733	1370	438		Homo sapiens complement component 1, r subcomponent (C1R) mRNA	NM_001733	9821	4626
Homo sapiens sel-1 (suppressor of lin-12, C.elegans)-like (SEL1L) mRNA	NM_005065	216	454		Homo sapiens sel-1 (suppressor of lin-12, C.elegans)-like (SEL1L) mRNA	NM_005065	326	273		Homo sapiens sel-1 (suppressor of lin-12, C.elegans)-like (SEL1L) mRNA	NM_005065	328	274		Homo sapiens sel-1 (suppressor of lin-12, C.elegans)-like (SEL1L) mRNA	NM_005065	1163	363
Homo sapiens cystathionase (cystathionine gamma-lyase) (CTH) mRNA	NM_001902	421	334		Homo sapiens cystathionase (cystathionine gamma-lyase) (CTH) mRNA	NM_001902	220	260		Homo sapiens cystathionase (cystathionine gamma-lyase) (CTH) mRNA	NM_001902	493	328		Homo sapiens cystathionase (cystathionine gamma-lyase) (CTH) mRNA	NM_001902	1272	561
Homo sapiens mRNA; cDNA DKFZp434G1411 (from clone DKFZp434G1411); partial cds	AL137605	315	261		Homo sapiens mRNA; cDNA DKFZp434G1411 (from clone DKFZp434G1411); partial cds	AL137605	192	199		Homo sapiens mRNA; cDNA DKFZp434G1411 (from clone DKFZp434G1411); partial cds	AL137605	391	219		Homo sapiens mRNA; cDNA DKFZp434G1411 (from clone DKFZp434G1411); partial cds	AL137605	5959	2756
Homo sapiens phosphoinositide-3-kinase, regulatory subunit, polypeptide p101 (P101-PI3K), mRNA	NM_014308	636	584		Homo sapiens phosphoinositide-3-kinase, regulatory subunit, polypeptide p101 (P101-PI3K), mRNA	NM_014308	284	200		Homo sapiens phosphoinositide-3-kinase, regulatory subunit, polypeptide p101 (P101-PI3K), mRNA	NM_014308	783	430		Homo sapiens phosphoinositide-3-kinase, regulatory subunit, polypeptide p101 (P101-PI3K), mRNA	NM_014308	920	465
Human hydroxymethylglutaryl-CoA lyase mRNA, complete cds	L07033	246	456		Human hydroxymethylglutaryl-CoA lyase mRNA, complete cds	L07033	228	245		Human hydroxymethylglutaryl-CoA lyase mRNA, complete cds	L07033	688	447		Human hydroxymethylglutaryl-CoA lyase mRNA, complete cds	L07033	1314	616
Homo sapiens mRNA; cDNA DKFZp434P0111 (from clone DKFZp434P0111); partial cds	AL157492	427	551		Homo sapiens mRNA; cDNA DKFZp434P0111 (from clone DKFZp434P0111); partial cds	AL157492	264	263		Homo sapiens mRNA; cDNA DKFZp434P0111 (from clone DKFZp434P0111); partial cds	AL157492	393	343		Homo sapiens mRNA; cDNA DKFZp434P0111 (from clone DKFZp434P0111); partial cds	AL157492	1806	814
Homo sapiens mRNA; cDNA DKFZp434P0531 (from clone DKFZp434P0531)	AL353957	382	483		Homo sapiens mRNA; cDNA DKFZp434P0531 (from clone DKFZp434P0531)	AL353957	251	236		Homo sapiens mRNA; cDNA DKFZp434P0531 (from clone DKFZp434P0531)	AL353957	1032	480		Homo sapiens mRNA; cDNA DKFZp434P0531 (from clone DKFZp434P0531)	AL353957	2824	1427
Homo sapiens KIAA0792 gene product (KIAA0792), mRNA	NM_014698	406	511		Homo sapiens KIAA0792 gene product (KIAA0792), mRNA	NM_014698	327	494		Homo sapiens KIAA0792 gene product (KIAA0792), mRNA	NM_014698	564	302		Homo sapiens KIAA0792 gene product (KIAA0792), mRNA	NM_014698	12675	13572
Homo sapiens uncharacterized hypothalamus protein HTMP (LOC55858), mRNA	NM_018475	594	1250		Homo sapiens uncharacterized hypothalamus protein HTMP (LOC55858), mRNA	NM_018475	280	177		Homo sapiens uncharacterized hypothalamus protein HTMP (LOC55858), mRNA	NM_018475	1266	402		Homo sapiens uncharacterized hypothalamus protein HTMP (LOC55858), mRNA	NM_018475	6851	3712
Homo sapiens apolipoprotein C-I (APOC1) mRNA	NM_001645	478	805		Homo sapiens apolipoprotein C-I (APOC1) mRNA	NM_001645	241	196		Homo sapiens apolipoprotein C-I (APOC1) mRNA	NM_001645	1098	630		Homo sapiens apolipoprotein C-I (APOC1) mRNA	NM_001645	2384	1831
Homo sapiens cholesterol 25-hydroxylase (CH25H), mRNA	NM_003956	489	712		Homo sapiens cholesterol 25-hydroxylase (CH25H), mRNA	NM_003956	306	309		Homo sapiens cholesterol 25-hydroxylase (CH25H), mRNA	NM_003956	909	421		Homo sapiens cholesterol 25-hydroxylase (CH25H), mRNA	NM_003956	2690	1229
Homo sapiens low density lipoprotein receptor-related protein 7 (LRP7) mRNA, and translated products	NM_002335	473	964		Homo sapiens low density lipoprotein receptor-related protein 7 (LRP7) mRNA, and translated products	NM_002335	254	304		Homo sapiens low density lipoprotein receptor-related protein 7 (LRP7) mRNA, and translated products	NM_002335	2205	453		Homo sapiens low density lipoprotein receptor-related protein 7 (LRP7) mRNA, and translated products	NM_002335	3934	2407
Homo sapiens HSPC025 (HSPC025), mRNA	NM_016091	326	389		Homo sapiens HSPC025 (HSPC025), mRNA	NM_016091	315	191		Homo sapiens HSPC025 (HSPC025), mRNA	NM_016091	602	450		Homo sapiens HSPC025 (HSPC025), mRNA	NM_016091	971	653
Homo sapiens hypothetical protein FLJ11160 (FLJ11160), mRNA	NM_018344	447	429		Homo sapiens hypothetical protein FLJ11160 (FLJ11160), mRNA	NM_018344	318	291		Homo sapiens hypothetical protein FLJ11160 (FLJ11160), mRNA	NM_018344	388	360		Homo sapiens hypothetical protein FLJ11160 (FLJ11160), mRNA	NM_018344	1335	861
Homo sapiens cholinergic receptor, nicotinic, alpha polypeptide 1 (muscle) (CHRNA1) mRNA	NM_000079	1383	2120		Homo sapiens cholinergic receptor, nicotinic, alpha polypeptide 1 (muscle) (CHRNA1) mRNA	NM_000079	110	219		Homo sapiens cholinergic receptor, nicotinic, alpha polypeptide 1 (muscle) (CHRNA1) mRNA	NM_000079	2740	1035		Homo sapiens cholinergic receptor, nicotinic, alpha polypeptide 1 (muscle) (CHRNA1) mRNA	NM_000079	6289	4127
Human calmodulin-I (CALM1) mRNA, 5'UTR, partial sequence	U16851	12035	18306		Human calmodulin-I (CALM1) mRNA, 5'UTR, partial sequence	U16851	1813	14047		Human calmodulin-I (CALM1) mRNA, 5'UTR, partial sequence	U16851	33657	11779		Human calmodulin-I (CALM1) mRNA, 5'UTR, partial sequence	U16851	52657	22491
Homo sapiens mitochondrial carrier homolog 1 (MTCH1), nuclear gene encoding mitochondrial protein, mRNA	NM_014341	1658	3187		Homo sapiens mitochondrial carrier homolog 1 (MTCH1), nuclear gene encoding mitochondrial protein, mRNA	NM_014341	611	2718		Homo sapiens mitochondrial carrier homolog 1 (MTCH1), nuclear gene encoding mitochondrial protein, mRNA	NM_014341	5489	1480		Homo sapiens mitochondrial carrier homolog 1 (MTCH1), nuclear gene encoding mitochondrial protein, mRNA	NM_014341	9717	3207
Homo sapiens solute carrier family 12 (sodium/chloride transporters), member 3 (SLC12A3) mRNA	NM_000339	434	470		Homo sapiens solute carrier family 12 (sodium/chloride transporters), member 3 (SLC12A3) mRNA	NM_000339	292	309		Homo sapiens solute carrier family 12 (sodium/chloride transporters), member 3 (SLC12A3) mRNA	NM_000339	388	250		Homo sapiens solute carrier family 12 (sodium/chloride transporters), member 3 (SLC12A3) mRNA	NM_000339	714	350
Homo sapiens ribosomal protein S19 (RPS19) mRNA	NM_001022	1458	3173		Homo sapiens ribosomal protein S19 (RPS19) mRNA	NM_001022	131	487		Homo sapiens ribosomal protein S19 (RPS19) mRNA	NM_001022	5290	1428		Homo sapiens ribosomal protein S19 (RPS19) mRNA	NM_001022	18763	3762
Homo sapiens DKFZP566B023 protein (DKFZP566B023), mRNA	NM_015414	12098	34981		Homo sapiens DKFZP566B023 protein (DKFZP566B023), mRNA	NM_015414	911	9256		Homo sapiens DKFZP566B023 protein (DKFZP566B023), mRNA	NM_015414	42223	12508		Homo sapiens DKFZP566B023 protein (DKFZP566B023), mRNA	NM_015414	63271	31035
Human (clone SAA7) mRNA sequence	L34070	1754	5002		Human (clone SAA7) mRNA sequence	L34070	389	2106		Human (clone SAA7) mRNA sequence	L34070	6271	1295		Human (clone SAA7) mRNA sequence	L34070	19201	3748
Homo sapiens PTD017 protein (PTD017), mRNA	NM_014046	859	1231		Homo sapiens PTD017 protein (PTD017), mRNA	NM_014046	446	3501		Homo sapiens PTD017 protein (PTD017), mRNA	NM_014046	2987	1018		Homo sapiens PTD017 protein (PTD017), mRNA	NM_014046	11441	2282
Human (clone SAA7C) mRNA sequence	L34071	917	1200		Human (clone SAA7C) mRNA sequence	L34071	348	1772		Human (clone SAA7C) mRNA sequence	L34071	2968	1057		Human (clone SAA7C) mRNA sequence	L34071	11440	2111
Homo sapiens immature colon carcinoma transcript 1 (ICT1) mRNA	NM_001545	923	1969		Homo sapiens immature colon carcinoma transcript 1 (ICT1) mRNA	NM_001545	296	386		Homo sapiens immature colon carcinoma transcript 1 (ICT1) mRNA	NM_001545	2889	714		Homo sapiens immature colon carcinoma transcript 1 (ICT1) mRNA	NM_001545	10280	3783
Homo sapiens glutamyl-prolyl-tRNA synthetase (EPRS), mRNA	NM_004446	832	1292		Homo sapiens glutamyl-prolyl-tRNA synthetase (EPRS), mRNA	NM_004446	261	369		Homo sapiens glutamyl-prolyl-tRNA synthetase (EPRS), mRNA	NM_004446	1950	890		Homo sapiens glutamyl-prolyl-tRNA synthetase (EPRS), mRNA	NM_004446	7317	2106
Homo sapiens CGI-17 protein (LOC51007), mRNA	NM_015946	640	1066		Homo sapiens CGI-17 protein (LOC51007), mRNA	NM_015946	274	477		Homo sapiens CGI-17 protein (LOC51007), mRNA	NM_015946	1815	540		Homo sapiens CGI-17 protein (LOC51007), mRNA	NM_015946	5780	1216
Homo sapiens JTV1 gene (JTV1) mRNA	NM_006303	903	1311		Homo sapiens JTV1 gene (JTV1) mRNA	NM_006303	293	529		Homo sapiens JTV1 gene (JTV1) mRNA	NM_006303	1990	795		Homo sapiens JTV1 gene (JTV1) mRNA	NM_006303	6789	1173
Homo sapiens CamKI-like protein kinase (LOC57118), mRNA	NM_020397	258	250		Homo sapiens CamKI-like protein kinase (LOC57118), mRNA	NM_020397	264	177		Homo sapiens CamKI-like protein kinase (LOC57118), mRNA	NM_020397	481	283		Homo sapiens CamKI-like protein kinase (LOC57118), mRNA	NM_020397	1379	373
Homo sapiens Bruton agammaglobulinemia tyrosine kinase (BTK) mRNA	NM_000061	414	463		Homo sapiens Bruton agammaglobulinemia tyrosine kinase (BTK) mRNA	NM_000061	264	244		Homo sapiens Bruton agammaglobulinemia tyrosine kinase (BTK) mRNA	NM_000061	604	326		Homo sapiens Bruton agammaglobulinemia tyrosine kinase (BTK) mRNA	NM_000061	1110	409
Homo sapiens death-associated protein kinase 2 (DAPK2), mRNA	NM_014326	350	476		Homo sapiens death-associated protein kinase 2 (DAPK2), mRNA	NM_014326	266	314		Homo sapiens death-associated protein kinase 2 (DAPK2), mRNA	NM_014326	691	245		Homo sapiens death-associated protein kinase 2 (DAPK2), mRNA	NM_014326	907	411
Homo sapiens v-erb-b2 avian erythroblastic leukemia viral oncogene homolog 2 (neuro/glioblastoma derived oncogene homolog) (ERBB2), mRNA	NM_004448	250	322		Homo sapiens v-erb-b2 avian erythroblastic leukemia viral oncogene homolog 2 (neuro/glioblastoma derived oncogene homolog) (ERBB2), mRNA	NM_004448	214	270		Homo sapiens v-erb-b2 avian erythroblastic leukemia viral oncogene homolog 2 (neuro/glioblastoma derived oncogene homolog) (ERBB2), mRNA	NM_004448	280	222		Homo sapiens v-erb-b2 avian erythroblastic leukemia viral oncogene homolog 2 (neuro/glioblastoma derived oncogene homolog) (ERBB2), mRNA	NM_004448	595	464
Homo sapiens protein tyrosine phosphatase, non-receptor type 2 (PTPN2) mRNA	NM_002828	508	625		Homo sapiens protein tyrosine phosphatase, non-receptor type 2 (PTPN2) mRNA	NM_002828	280	228		Homo sapiens protein tyrosine phosphatase, non-receptor type 2 (PTPN2) mRNA	NM_002828	741	379		Homo sapiens protein tyrosine phosphatase, non-receptor type 2 (PTPN2) mRNA	NM_002828	2585	846
Homo sapiens protein tyrosine phosphatase, non-receptor type 18 (brain-derived) (PTPN18), mRNA	NM_014369	1824	1872		Homo sapiens protein tyrosine phosphatase, non-receptor type 18 (brain-derived) (PTPN18), mRNA	NM_014369	279	686		Homo sapiens protein tyrosine phosphatase, non-receptor type 18 (brain-derived) (PTPN18), mRNA	NM_014369	1456	1559		Homo sapiens protein tyrosine phosphatase, non-receptor type 18 (brain-derived) (PTPN18), mRNA	NM_014369	8096	7186
Homo sapiens myotubularin-related protein 1a mRNA, partial cds	AF057354	338	338		Homo sapiens myotubularin-related protein 1a mRNA, partial cds	AF057354	316	239		Homo sapiens myotubularin-related protein 1a mRNA, partial cds	AF057354	424	337		Homo sapiens myotubularin-related protein 1a mRNA, partial cds	AF057354	1468	607
Homo sapiens protein tyrosine phosphatase RQ (PTP-RQ) mRNA, partial cds	AF169351	461	977		Homo sapiens protein tyrosine phosphatase RQ (PTP-RQ) mRNA, partial cds	AF169351	321	313		Homo sapiens protein tyrosine phosphatase RQ (PTP-RQ) mRNA, partial cds	AF169351	1116	463		Homo sapiens protein tyrosine phosphatase RQ (PTP-RQ) mRNA, partial cds	AF169351	7707	6057
Homo sapiens hypothetical protein PRO2435 (PRO2435), mRNA	NM_018527	273	218		Homo sapiens hypothetical protein PRO2435 (PRO2435), mRNA	NM_018527	245	271		Homo sapiens hypothetical protein PRO2435 (PRO2435), mRNA	NM_018527	306	174		Homo sapiens hypothetical protein PRO2435 (PRO2435), mRNA	NM_018527	741	387
Homo sapiens SMT3 (suppressor of mif two 3, yeast) homolog 2 (SMT3H2), mRNA	NM_006937	686	833		Homo sapiens SMT3 (suppressor of mif two 3, yeast) homolog 2 (SMT3H2), mRNA	NM_006937	417	1758		Homo sapiens SMT3 (suppressor of mif two 3, yeast) homolog 2 (SMT3H2), mRNA	NM_006937	882	458		Homo sapiens SMT3 (suppressor of mif two 3, yeast) homolog 2 (SMT3H2), mRNA	NM_006937	16320	13412
Homo sapiens p300/CBP-associated factor (PCAF) mRNA	NM_003884	498	576		Homo sapiens p300/CBP-associated factor (PCAF) mRNA	NM_003884	268	285		Homo sapiens p300/CBP-associated factor (PCAF) mRNA	NM_003884	1221	389		Homo sapiens p300/CBP-associated factor (PCAF) mRNA	NM_003884	2165	876
Homo sapiens predicted osteoblast protein (GS3786), mRNA	NM_014888	981	1444		Homo sapiens predicted osteoblast protein (GS3786), mRNA	NM_014888	328	972		Homo sapiens predicted osteoblast protein (GS3786), mRNA	NM_014888	2796	1186		Homo sapiens predicted osteoblast protein (GS3786), mRNA	NM_014888	10830	2792
Homo sapiens hypothetical protein FLJ20208 (FLJ20208), mRNA	NM_017712	446	159		Homo sapiens hypothetical protein FLJ20208 (FLJ20208), mRNA	NM_017712	135	144		Homo sapiens hypothetical protein FLJ20208 (FLJ20208), mRNA	NM_017712	286	264		Homo sapiens hypothetical protein FLJ20208 (FLJ20208), mRNA	NM_017712	427	272
angiotensin I-converting enzyme [human, gastric HGT-1 cell line, mRNA Partial, 405 nt]	S81361	309	238		angiotensin I-converting enzyme [human, gastric HGT-1 cell line, mRNA Partial, 405 nt]	S81361	233	154		angiotensin I-converting enzyme [human, gastric HGT-1 cell line, mRNA Partial, 405 nt]	S81361	363	234		angiotensin I-converting enzyme [human, gastric HGT-1 cell line, mRNA Partial, 405 nt]	S81361	1003	559
Homo sapiens dihydrolipoamide branched chain transacylase (E2 component of branched chain keto acid	NM_001918	240	279		Homo sapiens dihydrolipoamide branched chain transacylase (E2 component of branched chain keto acid	NM_001918	307	339		Homo sapiens dihydrolipoamide branched chain transacylase (E2 component of branched chain keto acid	NM_001918	461	202		Homo sapiens dihydrolipoamide branched chain transacylase (E2 component of branched chain keto acid	NM_001918	1513	522
Homo sapiens hypothetical protein FLJ10851 (FLJ10851)	NM_018245	480	631		Homo sapiens hypothetical protein FLJ10851 (FLJ10851)	NM_018245	253	396		Homo sapiens hypothetical protein FLJ10851 (FLJ10851)	NM_018245	705	490		Homo sapiens hypothetical protein FLJ10851 (FLJ10851)	NM_018245	5929	3772
Homo sapiens citrate synthase (CS)	NM_004077	991	1100		Homo sapiens citrate synthase (CS)	NM_004077	447	1719		Homo sapiens citrate synthase (CS)	NM_004077	1396	721		Homo sapiens citrate synthase (CS)	NM_004077	13288	5008
Homo sapiens hexokinase 3 (white cell) (HK3) mRNA	NM_002115	1085	1403		Homo sapiens hexokinase 3 (white cell) (HK3) mRNA	NM_002115	244	648		Homo sapiens hexokinase 3 (white cell) (HK3) mRNA	NM_002115	1781	898		Homo sapiens hexokinase 3 (white cell) (HK3) mRNA	NM_002115	36616	24889
Homo sapiens cDNA: FLJ22508 fis	AK026161	232	495		Homo sapiens cDNA: FLJ22508 fis	AK026161	353	434		Homo sapiens cDNA: FLJ22508 fis	AK026161	714	625		Homo sapiens cDNA: FLJ22508 fis	AK026161	1780	555
Homo sapiens NADH dehydrogenase (ubiquinone) Fe-S protein 6 (13kD) (NADH-coenzyme Q reductase) (NDUF	NM_004553	1828	3795		Homo sapiens NADH dehydrogenase (ubiquinone) Fe-S protein 6 (13kD) (NADH-coenzyme Q reductase) (NDUF	NM_004553	295	1442		Homo sapiens NADH dehydrogenase (ubiquinone) Fe-S protein 6 (13kD) (NADH-coenzyme Q reductase) (NDUF	NM_004553	6360	1854		Homo sapiens NADH dehydrogenase (ubiquinone) Fe-S protein 6 (13kD) (NADH-coenzyme Q reductase) (NDUF	NM_004553	18712	4688
Homo sapiens cytochrome c-1 (CYC1) mRNA	NM_001916	783	960		Homo sapiens cytochrome c-1 (CYC1) mRNA	NM_001916	333	760		Homo sapiens cytochrome c-1 (CYC1) mRNA	NM_001916	1354	640		Homo sapiens cytochrome c-1 (CYC1) mRNA	NM_001916	4408	978
Homo sapiens NADH dehydrogenase (ubiquinone) 1 beta subcomplex	NM_002491	466	382		Homo sapiens NADH dehydrogenase (ubiquinone) 1 beta subcomplex	NM_002491	205	113		Homo sapiens NADH dehydrogenase (ubiquinone) 1 beta subcomplex	NM_002491	481	268		Homo sapiens NADH dehydrogenase (ubiquinone) 1 beta subcomplex	NM_002491	1302	412
Homo sapiens hypothetical protein FLJ20417 (FLJ20417), mRNA	NM_017810	342	455		Homo sapiens hypothetical protein FLJ20417 (FLJ20417), mRNA	NM_017810	276	335		Homo sapiens hypothetical protein FLJ20417 (FLJ20417), mRNA	NM_017810	447	394		Homo sapiens hypothetical protein FLJ20417 (FLJ20417), mRNA	NM_017810	1432	566
Homo sapiens T brachyury (mouse) homolog (T) mRNA	NM_003181	2170	4526		Homo sapiens T brachyury (mouse) homolog (T) mRNA	NM_003181	474	2175		Homo sapiens T brachyury (mouse) homolog (T) mRNA	NM_003181	6510	1469		Homo sapiens T brachyury (mouse) homolog (T) mRNA	NM_003181	42725	26318
Homo sapiens zinc finger protein 205 (ZNF205) mRNA, and translated products	NM_003456	300	264		Homo sapiens zinc finger protein 205 (ZNF205) mRNA, and translated products	NM_003456	253	288		Homo sapiens zinc finger protein 205 (ZNF205) mRNA, and translated products	NM_003456	374	273		Homo sapiens zinc finger protein 205 (ZNF205) mRNA, and translated products	NM_003456	1194	493
Homo sapiens pre-B-cell leukemia transcription factor 1 (PBX1) mRNA	NM_002585	586	375		Homo sapiens pre-B-cell leukemia transcription factor 1 (PBX1) mRNA	NM_002585	268	288		Homo sapiens pre-B-cell leukemia transcription factor 1 (PBX1) mRNA	NM_002585	438	275		Homo sapiens pre-B-cell leukemia transcription factor 1 (PBX1) mRNA	NM_002585	1966	623
Homo sapiens cDNA FLJ14087 fis, clone MAMMA1000183, weakly similar to ZINC FINGER PROTEIN 84	AK024149	249	271		Homo sapiens cDNA FLJ14087 fis, clone MAMMA1000183, weakly similar to ZINC FINGER PROTEIN 84	AK024149	318	249		Homo sapiens cDNA FLJ14087 fis, clone MAMMA1000183, weakly similar to ZINC FINGER PROTEIN 84	AK024149	315	232		Homo sapiens cDNA FLJ14087 fis, clone MAMMA1000183, weakly similar to ZINC FINGER PROTEIN 84	AK024149	478	281
Homo sapiens cDNA FLJ13032 fis, clone NT2RP3001120, moderately similar to ZINC FINGER PROTEIN 136	AK023094	248	197		Homo sapiens cDNA FLJ13032 fis, clone NT2RP3001120, moderately similar to ZINC FINGER PROTEIN 136	AK023094	307	213		Homo sapiens cDNA FLJ13032 fis, clone NT2RP3001120, moderately similar to ZINC FINGER PROTEIN 136	AK023094	296	274		Homo sapiens cDNA FLJ13032 fis, clone NT2RP3001120, moderately similar to ZINC FINGER PROTEIN 136	AK023094	453	279
Homo sapiens activating transcription factor 3 (ATF3), ATF3 delta Zip, mRNA	NM_004024	487	308		Homo sapiens activating transcription factor 3 (ATF3), ATF3 delta Zip, mRNA	NM_004024	243	325		Homo sapiens activating transcription factor 3 (ATF3), ATF3 delta Zip, mRNA	NM_004024	448	224		Homo sapiens activating transcription factor 3 (ATF3), ATF3 delta Zip, mRNA	NM_004024	1777	485
Human Kox14 mRNA for zinc finger protein, partial	X52345	375	522		Human Kox14 mRNA for zinc finger protein, partial	X52345	292	405		Human Kox14 mRNA for zinc finger protein, partial	X52345	4729	2414		Human Kox14 mRNA for zinc finger protein, partial	X52345	2586	1109
Homo sapiens homeo box HB9 (HLXB9) mRNA	NM_005515	430	247		Homo sapiens homeo box HB9 (HLXB9) mRNA	NM_005515	245	214		Homo sapiens homeo box HB9 (HLXB9) mRNA	NM_005515	324	206		Homo sapiens homeo box HB9 (HLXB9) mRNA	NM_005515	595	422
H.sapiens HZF8 mRNA for zinc finger protein	X78931	382	347		H.sapiens HZF8 mRNA for zinc finger protein	X78931	325	265		H.sapiens HZF8 mRNA for zinc finger protein	X78931	413	203		H.sapiens HZF8 mRNA for zinc finger protein	X78931	875	488
Homo sapiens cDNA: FLJ22700 fis, clone HSI12073	AK026353	373	246		Homo sapiens cDNA: FLJ22700 fis, clone HSI12073	AK026353	277	170		Homo sapiens cDNA: FLJ22700 fis, clone HSI12073	AK026353	498	127		Homo sapiens cDNA: FLJ22700 fis, clone HSI12073	AK026353	1594	522
Homo sapiens NRF1 protein (NRF1) mRNA	L24123	280	240		Homo sapiens NRF1 protein (NRF1) mRNA	L24123	266	299		Homo sapiens NRF1 protein (NRF1) mRNA	L24123	311	207		Homo sapiens NRF1 protein (NRF1) mRNA	L24123	6182	2699
Homo sapiens Rev/Rex activation domain binding protein-related (RAB-R) mRNA	NM_006076	286	310		Homo sapiens Rev/Rex activation domain binding protein-related (RAB-R) mRNA	NM_006076	280	288		Homo sapiens Rev/Rex activation domain binding protein-related (RAB-R) mRNA	NM_006076	710	274		Homo sapiens Rev/Rex activation domain binding protein-related (RAB-R) mRNA	NM_006076	2295	1022
Homo sapiens cDNA FLJ11842 fis, clone HEMBA1006652, weakly similar to 60S RIBOSOMAL PROTEIN L7	AK021904	676	1096		Homo sapiens cDNA FLJ11842 fis, clone HEMBA1006652, weakly similar to 60S RIBOSOMAL PROTEIN L7	AK021904	396	906		Homo sapiens cDNA FLJ11842 fis, clone HEMBA1006652, weakly similar to 60S RIBOSOMAL PROTEIN L7	AK021904	1669	606		Homo sapiens cDNA FLJ11842 fis, clone HEMBA1006652, weakly similar to 60S RIBOSOMAL PROTEIN L7	AK021904	6147	2585
Homo sapiens GLE1 (yeast homolog)-like, RNA export mediator (GLE1L) mRNA, and translated products	NM_001499	834	1489		Homo sapiens GLE1 (yeast homolog)-like, RNA export mediator (GLE1L) mRNA, and translated products	NM_001499	249	398		Homo sapiens GLE1 (yeast homolog)-like, RNA export mediator (GLE1L) mRNA, and translated products	NM_001499	2608	790		Homo sapiens GLE1 (yeast homolog)-like, RNA export mediator (GLE1L) mRNA, and translated products	NM_001499	9104	3001
Homo sapiens CD5 antigen-like (scavenger receptor cysteine rich family) (CD5L) mRNA	NM_005894	466	512		Homo sapiens CD5 antigen-like (scavenger receptor cysteine rich family) (CD5L) mRNA	NM_005894	255	256		Homo sapiens CD5 antigen-like (scavenger receptor cysteine rich family) (CD5L) mRNA	NM_005894	834	349		Homo sapiens CD5 antigen-like (scavenger receptor cysteine rich family) (CD5L) mRNA	NM_005894	879	505
Homo sapiens ERO1 (S. cerevisiae)-like (ERO1L), mRNA	NM_014584	757	1525		Homo sapiens ERO1 (S. cerevisiae)-like (ERO1L), mRNA	NM_014584	399	1548		Homo sapiens ERO1 (S. cerevisiae)-like (ERO1L), mRNA	NM_014584	2442	719		Homo sapiens ERO1 (S. cerevisiae)-like (ERO1L), mRNA	NM_014584	7522	4297
Human heat shock protein 86 mRNA, 5'end	M30627	721	250		Human heat shock protein 86 mRNA, 5'end	M30627	230	184		Human heat shock protein 86 mRNA, 5'end	M30627	296	199		Human heat shock protein 86 mRNA, 5'end	M30627	1261	740
Homo sapiens paraneoplastic cancer-testis-brain antigen (MA5), mRNA	NM_013364	950	1213		Homo sapiens paraneoplastic cancer-testis-brain antigen (MA5), mRNA	NM_013364	563	1135		Homo sapiens paraneoplastic cancer-testis-brain antigen (MA5), mRNA	NM_013364	1376	753		Homo sapiens paraneoplastic cancer-testis-brain antigen (MA5), mRNA	NM_013364	8252	4273
Homo sapiens LIM homeobox protein 6 (LHX6), mRNA	NM_014368	418	596		Homo sapiens LIM homeobox protein 6 (LHX6), mRNA	NM_014368	249	237		Homo sapiens LIM homeobox protein 6 (LHX6), mRNA	NM_014368	851	448		Homo sapiens LIM homeobox protein 6 (LHX6), mRNA	NM_014368	1335	482
Homo sapiens glutathione S-transferase M5 (GSTM5) mRNA	NM_000851	299	217		Homo sapiens glutathione S-transferase M5 (GSTM5) mRNA	NM_000851	234	283		Homo sapiens glutathione S-transferase M5 (GSTM5) mRNA	NM_000851	470	373		Homo sapiens glutathione S-transferase M5 (GSTM5) mRNA	NM_000851	451	314
Homo sapiens Testis-specific PTP-BL-related protein on Y (PRY) mRNA	NM_004676	307	324		Homo sapiens Testis-specific PTP-BL-related protein on Y (PRY) mRNA	NM_004676	276	269		Homo sapiens Testis-specific PTP-BL-related protein on Y (PRY) mRNA	NM_004676	331	250		Homo sapiens Testis-specific PTP-BL-related protein on Y (PRY) mRNA	NM_004676	1686	846
Homo sapiens N-acetylated alpha-linked acidic dipeptidase-like; ILEAL DIPEPTIDYLPEPTIDASE (NAALADASE	NM_005468	1377	510		Homo sapiens N-acetylated alpha-linked acidic dipeptidase-like; ILEAL DIPEPTIDYLPEPTIDASE (NAALADASE	NM_005468	268	494		Homo sapiens N-acetylated alpha-linked acidic dipeptidase-like; ILEAL DIPEPTIDYLPEPTIDASE (NAALADASE	NM_005468	733	275		Homo sapiens N-acetylated alpha-linked acidic dipeptidase-like; ILEAL DIPEPTIDYLPEPTIDASE (NAALADASE	NM_005468	1099	392
Homo sapiens clone 24861 DAP-1 alpha mRNA sequence	AF131778	296	248		Homo sapiens clone 24861 DAP-1 alpha mRNA sequence	AF131778	211	242		Homo sapiens clone 24861 DAP-1 alpha mRNA sequence	AF131778	357	269		Homo sapiens clone 24861 DAP-1 alpha mRNA sequence	AF131778	802	582
thyrotropin beta subunit [human	S51112	266	192		thyrotropin beta subunit [human	S51112	233	186		thyrotropin beta subunit [human	S51112	343	210		thyrotropin beta subunit [human	S51112	429	285
Homo sapiens hypothetical protein from BCRA2 region (CG005)	NM_014887	497	817		Homo sapiens hypothetical protein from BCRA2 region (CG005)	NM_014887	273	359		Homo sapiens hypothetical protein from BCRA2 region (CG005)	NM_014887	1239	403		Homo sapiens hypothetical protein from BCRA2 region (CG005)	NM_014887	2432	1015
Homo sapiens Kruppel-like factor 4 (gut) (KLF4)	NM_004235	304	257		Homo sapiens Kruppel-like factor 4 (gut) (KLF4)	NM_004235	269	262		Homo sapiens Kruppel-like factor 4 (gut) (KLF4)	NM_004235	440	337		Homo sapiens Kruppel-like factor 4 (gut) (KLF4)	NM_004235	529	284
Homo sapiens cDNA FLJ13397 fis	AK023459	374	375		Homo sapiens cDNA FLJ13397 fis	AK023459	240	327		Homo sapiens cDNA FLJ13397 fis	AK023459	617	283		Homo sapiens cDNA FLJ13397 fis	AK023459	2259	752
Human putative zinc finger protein (ZNFB7) mRNA	U34249	316	267		Human putative zinc finger protein (ZNFB7) mRNA	U34249	241	608		Human putative zinc finger protein (ZNFB7) mRNA	U34249	325	240		Human putative zinc finger protein (ZNFB7) mRNA	U34249	692	350
Homo sapiens tropomyosin 2 (beta) (TPM2) mRNA	NM_003289	722	1076		Homo sapiens tropomyosin 2 (beta) (TPM2) mRNA	NM_003289	349	1025		Homo sapiens tropomyosin 2 (beta) (TPM2) mRNA	NM_003289	1167	476		Homo sapiens tropomyosin 2 (beta) (TPM2) mRNA	NM_003289	13195	5311
Homo sapiens putative lysophosphatidic acid acyltransferase mRNA	AF317516	396	400		Homo sapiens putative lysophosphatidic acid acyltransferase mRNA	AF317516	298	437		Homo sapiens putative lysophosphatidic acid acyltransferase mRNA	AF317516	803	348		Homo sapiens putative lysophosphatidic acid acyltransferase mRNA	AF317516	3210	798
Homo sapiens pregnancy-associated plasma protein A (PAPPA) mRNA	NM_002581	541	570		Homo sapiens pregnancy-associated plasma protein A (PAPPA) mRNA	NM_002581	168	186		Homo sapiens pregnancy-associated plasma protein A (PAPPA) mRNA	NM_002581	1053	454		Homo sapiens pregnancy-associated plasma protein A (PAPPA) mRNA	NM_002581	1798	891
Homo sapiens acetyl-CoA synthetase (LOC55902)	NM_018677	269	262		Homo sapiens acetyl-CoA synthetase (LOC55902)	NM_018677	292	338		Homo sapiens acetyl-CoA synthetase (LOC55902)	NM_018677	396	179		Homo sapiens acetyl-CoA synthetase (LOC55902)	NM_018677	493	320
Homo sapiens pregnancy specific beta-1-glycoprotein 11 (PSG11)	NM_002785	248	364		Homo sapiens pregnancy specific beta-1-glycoprotein 11 (PSG11)	NM_002785	239	128		Homo sapiens pregnancy specific beta-1-glycoprotein 11 (PSG11)	NM_002785	388	294		Homo sapiens pregnancy specific beta-1-glycoprotein 11 (PSG11)	NM_002785	1296	855
Homo sapiens sialyltransferase 9 (CMP-NeuAc:lactosylceramide alpha-2	NM_003896	350	522		Homo sapiens sialyltransferase 9 (CMP-NeuAc:lactosylceramide alpha-2	NM_003896	339	299		Homo sapiens sialyltransferase 9 (CMP-NeuAc:lactosylceramide alpha-2	NM_003896	710	253		Homo sapiens sialyltransferase 9 (CMP-NeuAc:lactosylceramide alpha-2	NM_003896	2424	615
Homo sapiens aldo-keto reductase family 1	NM_001628	276	209		Homo sapiens aldo-keto reductase family 1	NM_001628	183	211		Homo sapiens aldo-keto reductase family 1	NM_001628	425	241		Homo sapiens aldo-keto reductase family 1	NM_001628	696	490
Homo sapiens lhpp mRNA for phospholysine phosphohistidine inorganic pyrophosphate phosphatase	AB049629	277	667		Homo sapiens lhpp mRNA for phospholysine phosphohistidine inorganic pyrophosphate phosphatase	AB049629	290	255		Homo sapiens lhpp mRNA for phospholysine phosphohistidine inorganic pyrophosphate phosphatase	AB049629	1180	398		Homo sapiens lhpp mRNA for phospholysine phosphohistidine inorganic pyrophosphate phosphatase	AB049629	2024	1060
Homo sapiens E-1 enzyme (MASA) mRNA	AF113125	311	303		Homo sapiens E-1 enzyme (MASA) mRNA	AF113125	222	183		Homo sapiens E-1 enzyme (MASA) mRNA	AF113125	546	577		Homo sapiens E-1 enzyme (MASA) mRNA	AF113125	2254	741
Homo sapiens cDNA FLJ12592 fis, clone NT2RM4001316, weakly similar to ACYL-COA DEHYDROGENASE, MEDIUM-CHAIN SPECIFIC PRECURSOR (EC 1.3.99.3)	AK022654	732	1137		Homo sapiens cDNA FLJ12592 fis, clone NT2RM4001316, weakly similar to ACYL-COA DEHYDROGENASE, MEDIUM-CHAIN SPECIFIC PRECURSOR (EC 1.3.99.3)	AK022654	554	1082		Homo sapiens cDNA FLJ12592 fis, clone NT2RM4001316, weakly similar to ACYL-COA DEHYDROGENASE, MEDIUM-CHAIN SPECIFIC PRECURSOR (EC 1.3.99.3)	AK022654	1232	756		Homo sapiens cDNA FLJ12592 fis, clone NT2RM4001316, weakly similar to ACYL-COA DEHYDROGENASE, MEDIUM-CHAIN SPECIFIC PRECURSOR (EC 1.3.99.3)	AK022654	9053	5160
Human 12S RNA induced by poly(rI), poly(rC) and Newcastle disease virus	X13956	420	831		Human 12S RNA induced by poly(rI), poly(rC) and Newcastle disease virus	X13956	196	182		Human 12S RNA induced by poly(rI), poly(rC) and Newcastle disease virus	X13956	1080	432		Human 12S RNA induced by poly(rI), poly(rC) and Newcastle disease virus	X13956	2911	1412
Homo sapiens phospholipase A2, group VI (PLA2G6), mRNA	NM_003560	4931	8705		Homo sapiens phospholipase A2, group VI (PLA2G6), mRNA	NM_003560	773	4828		Homo sapiens phospholipase A2, group VI (PLA2G6), mRNA	NM_003560	10218	2934		Homo sapiens phospholipase A2, group VI (PLA2G6), mRNA	NM_003560	31961	7077
Homo sapiens NeuAc-alpha-2,3-Gal-beta-1,3-GalNAc-alpha-2, 6-sialyltransferase alpha2,6-sialyltransferase (ST6GALNACIV), mRNA	NM_014403	667	891		Homo sapiens NeuAc-alpha-2,3-Gal-beta-1,3-GalNAc-alpha-2, 6-sialyltransferase alpha2,6-sialyltransferase (ST6GALNACIV), mRNA	NM_014403	384	644		Homo sapiens NeuAc-alpha-2,3-Gal-beta-1,3-GalNAc-alpha-2, 6-sialyltransferase alpha2,6-sialyltransferase (ST6GALNACIV), mRNA	NM_014403	1340	561		Homo sapiens NeuAc-alpha-2,3-Gal-beta-1,3-GalNAc-alpha-2, 6-sialyltransferase alpha2,6-sialyltransferase (ST6GALNACIV), mRNA	NM_014403	3652	1760
Homo sapiens mRNA; cDNA DKFZp586D0919 (from clone DKFZp586D0919); partial cds	AL050100	286	265		Homo sapiens mRNA; cDNA DKFZp586D0919 (from clone DKFZp586D0919); partial cds	AL050100	233	165		Homo sapiens mRNA; cDNA DKFZp586D0919 (from clone DKFZp586D0919); partial cds	AL050100	263	233		Homo sapiens mRNA; cDNA DKFZp586D0919 (from clone DKFZp586D0919); partial cds	AL050100	930	318
Homo sapiens KIAA1001 protein (KIAA1001), mRNA	NM_014960	674	939		Homo sapiens KIAA1001 protein (KIAA1001), mRNA	NM_014960	244	275		Homo sapiens KIAA1001 protein (KIAA1001), mRNA	NM_014960	1235	579		Homo sapiens KIAA1001 protein (KIAA1001), mRNA	NM_014960	2559	1383
Homo sapiens mRNA for KIAA1377 protein, partial cds	AB037798	706	1053		Homo sapiens mRNA for KIAA1377 protein, partial cds	AB037798	260	295		Homo sapiens mRNA for KIAA1377 protein, partial cds	AB037798	1438	587		Homo sapiens mRNA for KIAA1377 protein, partial cds	AB037798	2582	1460
Homo sapiens cytochrome P450, subfamily VIIA (cholesterol 7 alpha-monooxygenase), polypeptide 1 (CYP7A1), nuclear gene encoding mitochondrial protein, mRNA	NM_000780	374	298		Homo sapiens cytochrome P450, subfamily VIIA (cholesterol 7 alpha-monooxygenase), polypeptide 1 (CYP7A1), nuclear gene encoding mitochondrial protein, mRNA	NM_000780	232	233		Homo sapiens cytochrome P450, subfamily VIIA (cholesterol 7 alpha-monooxygenase), polypeptide 1 (CYP7A1), nuclear gene encoding mitochondrial protein, mRNA	NM_000780	436	241		Homo sapiens cytochrome P450, subfamily VIIA (cholesterol 7 alpha-monooxygenase), polypeptide 1 (CYP7A1), nuclear gene encoding mitochondrial protein, mRNA	NM_000780	485	474
Homo sapiens gephyrin mRNA, complete cds	AF272663	398	395		Homo sapiens gephyrin mRNA, complete cds	AF272663	182	261		Homo sapiens gephyrin mRNA, complete cds	AF272663	542	328		Homo sapiens gephyrin mRNA, complete cds	AF272663	5587	3589
Homo sapiens formyltetrahydrofolate dehydrogenase (FTHFD), mRNA	NM_012190	844	1151		Homo sapiens formyltetrahydrofolate dehydrogenase (FTHFD), mRNA	NM_012190	311	498		Homo sapiens formyltetrahydrofolate dehydrogenase (FTHFD), mRNA	NM_012190	1576	668		Homo sapiens formyltetrahydrofolate dehydrogenase (FTHFD), mRNA	NM_012190	4082	892
Homo sapiens glycine C-acetyltransferase (2-amino-3-ketobutyrate-CoA ligase) (GCAT), mRNA	NM_014291	483	458		Homo sapiens glycine C-acetyltransferase (2-amino-3-ketobutyrate-CoA ligase) (GCAT), mRNA	NM_014291	345	419		Homo sapiens glycine C-acetyltransferase (2-amino-3-ketobutyrate-CoA ligase) (GCAT), mRNA	NM_014291	705	308		Homo sapiens glycine C-acetyltransferase (2-amino-3-ketobutyrate-CoA ligase) (GCAT), mRNA	NM_014291	2651	713
Homo sapiens KIAA0418 gene product (KIAA0418), mRNA	NM_014631	392	289		Homo sapiens KIAA0418 gene product (KIAA0418), mRNA	NM_014631	242	197		Homo sapiens KIAA0418 gene product (KIAA0418), mRNA	NM_014631	358	343		Homo sapiens KIAA0418 gene product (KIAA0418), mRNA	NM_014631	421	266
Homo sapiens ATP-binding cassette, sub-family A (ABC1), member 3 (ABCA3), mRNA	NM_001089	571	901		Homo sapiens ATP-binding cassette, sub-family A (ABC1), member 3 (ABCA3), mRNA	NM_001089	284	410		Homo sapiens ATP-binding cassette, sub-family A (ABC1), member 3 (ABCA3), mRNA	NM_001089	1325	861		Homo sapiens ATP-binding cassette, sub-family A (ABC1), member 3 (ABCA3), mRNA	NM_001089	3905	2551
Homo sapiens epoxide hydrolase 1, microsomal (xenobiotic) (EPHX1) mRNA	NM_000120	272	294		Homo sapiens epoxide hydrolase 1, microsomal (xenobiotic) (EPHX1) mRNA	NM_000120	212	238		Homo sapiens epoxide hydrolase 1, microsomal (xenobiotic) (EPHX1) mRNA	NM_000120	355	253		Homo sapiens epoxide hydrolase 1, microsomal (xenobiotic) (EPHX1) mRNA	NM_000120	1101	626
Homo sapiens aquaporin 7 (AQP7) mRNA	NM_001170	348	260		Homo sapiens aquaporin 7 (AQP7) mRNA	NM_001170	256	46		Homo sapiens aquaporin 7 (AQP7) mRNA	NM_001170	358	320		Homo sapiens aquaporin 7 (AQP7) mRNA	NM_001170	1288	779
Homo sapiens cDNA FLJ14320 fis, clone PLACE3000455	AK024382	236	259		Homo sapiens cDNA FLJ14320 fis, clone PLACE3000455	AK024382	224	180		Homo sapiens cDNA FLJ14320 fis, clone PLACE3000455	AK024382	593	308		Homo sapiens cDNA FLJ14320 fis, clone PLACE3000455	AK024382	823	307
Homo sapiens ATP-binding cassette, sub-family B (MDR/TAP), member 10 (ABCB10), nuclear gene encoding mitochondrial protein, mRNA	NM_012089	273	336		Homo sapiens ATP-binding cassette, sub-family B (MDR/TAP), member 10 (ABCB10), nuclear gene encoding mitochondrial protein, mRNA	NM_012089	277	325		Homo sapiens ATP-binding cassette, sub-family B (MDR/TAP), member 10 (ABCB10), nuclear gene encoding mitochondrial protein, mRNA	NM_012089	821	550		Homo sapiens ATP-binding cassette, sub-family B (MDR/TAP), member 10 (ABCB10), nuclear gene encoding mitochondrial protein, mRNA	NM_012089	1652	517
Homo sapiens cystic fibrosis transmembrane conductance regulator, ATP-binding cassette (sub-family C, member 7) (CFTR), mRNA	NM_000492	1473	2427		Homo sapiens cystic fibrosis transmembrane conductance regulator, ATP-binding cassette (sub-family C, member 7) (CFTR), mRNA	NM_000492	347	886		Homo sapiens cystic fibrosis transmembrane conductance regulator, ATP-binding cassette (sub-family C, member 7) (CFTR), mRNA	NM_000492	3594	840		Homo sapiens cystic fibrosis transmembrane conductance regulator, ATP-binding cassette (sub-family C, member 7) (CFTR), mRNA	NM_000492	10986	2681
Homo sapiens Fc fragment of IgE, high affinity I, receptor for; gamma polypeptide (FCER1G), mRNA	NM_004106	436	425		Homo sapiens Fc fragment of IgE, high affinity I, receptor for; gamma polypeptide (FCER1G), mRNA	NM_004106	441	259		Homo sapiens Fc fragment of IgE, high affinity I, receptor for; gamma polypeptide (FCER1G), mRNA	NM_004106	372	404		Homo sapiens Fc fragment of IgE, high affinity I, receptor for; gamma polypeptide (FCER1G), mRNA	NM_004106	1584	644
Homo sapiens G protein-coupled receptor 68 (GPR68), mRNA	NM_003485	789	1134		Homo sapiens G protein-coupled receptor 68 (GPR68), mRNA	NM_003485	312	399		Homo sapiens G protein-coupled receptor 68 (GPR68), mRNA	NM_003485	1587	767		Homo sapiens G protein-coupled receptor 68 (GPR68), mRNA	NM_003485	3471	2252
Homo sapiens peptidylprolyl isomerase D (cyclophilin D) (PPID) mRNA	NM_005038	453	694		Homo sapiens peptidylprolyl isomerase D (cyclophilin D) (PPID) mRNA	NM_005038	278	670		Homo sapiens peptidylprolyl isomerase D (cyclophilin D) (PPID) mRNA	NM_005038	888	425		Homo sapiens peptidylprolyl isomerase D (cyclophilin D) (PPID) mRNA	NM_005038	4149	1478
Human Fc-gamma receptor I A1 mRNA, complete cds	L03418	396	462		Human Fc-gamma receptor I A1 mRNA, complete cds	L03418	283	292		Human Fc-gamma receptor I A1 mRNA, complete cds	L03418	722	357		Human Fc-gamma receptor I A1 mRNA, complete cds	L03418	1305	1252
Homo sapiens platelet-activating factor receptor (PTAFR) mRNA	NM_000952	632	139		Homo sapiens platelet-activating factor receptor (PTAFR) mRNA	NM_000952	327	186		Homo sapiens platelet-activating factor receptor (PTAFR) mRNA	NM_000952	299	258		Homo sapiens platelet-activating factor receptor (PTAFR) mRNA	NM_000952	643	414
Homo sapiens mRNA for GRIP1 protein	R36143	861	1584		Homo sapiens mRNA for GRIP1 protein	R36143	228	536		Homo sapiens mRNA for GRIP1 protein	R36143	2659	928		Homo sapiens mRNA for GRIP1 protein	R36143	7178	1713
Homo sapiens agouti (mouse) related protein (AGRP), transcript variant 1, mRNA	AI572835	302	326		Homo sapiens agouti (mouse) related protein (AGRP), transcript variant 1, mRNA	AI572835	158	16		Homo sapiens agouti (mouse) related protein (AGRP), transcript variant 1, mRNA	AI572835	501	247		Homo sapiens agouti (mouse) related protein (AGRP), transcript variant 1, mRNA	AI572835	5379	2015
Homo sapiens protein inhibitor of activated STAT-1 (PIAS1), mRNA	R20392	934	1334		Homo sapiens protein inhibitor of activated STAT-1 (PIAS1), mRNA	R20392	379	694		Homo sapiens protein inhibitor of activated STAT-1 (PIAS1), mRNA	R20392	2033	903		Homo sapiens protein inhibitor of activated STAT-1 (PIAS1), mRNA	R20392	10930	5202
Homo sapiens signal transducer and activator of transcription 1, 91kD (STAT1), mRNA	AA486367	1949	1122		Homo sapiens signal transducer and activator of transcription 1, 91kD (STAT1), mRNA	AA486367	197	1329		Homo sapiens signal transducer and activator of transcription 1, 91kD (STAT1), mRNA	AA486367	3664	1045		Homo sapiens signal transducer and activator of transcription 1, 91kD (STAT1), mRNA	AA486367	25116	4022
LEP;Leptin (obesity homolog, mouse)	N56684	342	192		LEP;Leptin (obesity homolog, mouse)	N56684	143	24		LEP;Leptin (obesity homolog, mouse)	N56684	577	256		LEP;Leptin (obesity homolog, mouse)	N56684	3288	764
CALCB calcitonin-related polypeptide, beta	BC008428	307	241		CALCB calcitonin-related polypeptide, beta	BC008428	214	173		CALCB calcitonin-related polypeptide, beta	BC008428	256	244		CALCB calcitonin-related polypeptide, beta	BC008428	333	293
CYP2C8 cytochrome P450, family 2, subfamily C, polypeptide 8	BC020596	706	1024		CYP2C8 cytochrome P450, family 2, subfamily C, polypeptide 8	BC020596	343	586		CYP2C8 cytochrome P450, family 2, subfamily C, polypeptide 8	BC020596	968	407		CYP2C8 cytochrome P450, family 2, subfamily C, polypeptide 8	BC020596	2569	1435
FAU Finkel-Biskis-Reilly murine sarcoma virus (FBR-MuSV) ubiquitously expressed (fox derived); ribosomal protein S30	AF116606	6517	17054		FAU Finkel-Biskis-Reilly murine sarcoma virus (FBR-MuSV) ubiquitously expressed (fox derived); ribosomal protein S30	AF116606	1148	9737		FAU Finkel-Biskis-Reilly murine sarcoma virus (FBR-MuSV) ubiquitously expressed (fox derived); ribosomal protein S30	AF116606	25625	6502		FAU Finkel-Biskis-Reilly murine sarcoma virus (FBR-MuSV) ubiquitously expressed (fox derived); ribosomal protein S30	AF116606	46758	10521
GGTL4 gamma-glutamyltransferase-like 4	X98922	1278	2802		GGTL4 gamma-glutamyltransferase-like 4	X98922	360	743		GGTL4 gamma-glutamyltransferase-like 4	X98922	5305	1341		GGTL4 gamma-glutamyltransferase-like 4	X98922	10031	2769
TRGV9 T cell receptor gamma variable 9	AK056843	1546	1263		TRGV9 T cell receptor gamma variable 9	AK056843	293	514		TRGV9 T cell receptor gamma variable 9	AK056843	1032	1416		TRGV9 T cell receptor gamma variable 9	AK056843	4944	3007
Homo sapiens transforming growth factor beta-activated kinase-binding protein 1 (TAB1), mRNA	U49928	1094	1741		Homo sapiens transforming growth factor beta-activated kinase-binding protein 1 (TAB1), mRNA	U49928	391	1049		Homo sapiens transforming growth factor beta-activated kinase-binding protein 1 (TAB1), mRNA	U49928	2116	704		Homo sapiens transforming growth factor beta-activated kinase-binding protein 1 (TAB1), mRNA	U49928	18240	12936
GPS2 G protein pathway suppressor 2	AK096645	1486	3032		GPS2 G protein pathway suppressor 2	AK096645	287	989		GPS2 G protein pathway suppressor 2	AK096645	5379	1528		GPS2 G protein pathway suppressor 2	AK096645	17509	9116
PIB5PA phosphatidylinositol (4,5) bisphosphate 5-phosphatase, A	AK092859	320	371		PIB5PA phosphatidylinositol (4,5) bisphosphate 5-phosphatase, A	AK092859	250	192		PIB5PA phosphatidylinositol (4,5) bisphosphate 5-phosphatase, A	AK092859	486	281		PIB5PA phosphatidylinositol (4,5) bisphosphate 5-phosphatase, A	AK092859	1056	570
CASP8 caspase 8, apoptosis-related cysteine protease	NM_033357	1162	1627		CASP8 caspase 8, apoptosis-related cysteine protease	NM_033357	356	501		CASP8 caspase 8, apoptosis-related cysteine protease	NM_033357	2031	816		CASP8 caspase 8, apoptosis-related cysteine protease	NM_033357	5094	2548
SPRR4 small proline rich protein 4	AF335109	741	228		SPRR4 small proline rich protein 4	AF335109	245	295		SPRR4 small proline rich protein 4	AF335109	434	277		SPRR4 small proline rich protein 4	AF335109	1372	640
TLR1 toll-like receptor 1	NM_003263	335	286		TLR1 toll-like receptor 1	NM_003263	320	259		TLR1 toll-like receptor 1	NM_003263	495	220		TLR1 toll-like receptor 1	NM_003263	785	439
Homo sapiens MAD (mothers against decapentaplegic, Drosophila) homolog 2 (MADH2) mRNA	U59911	440	487		Homo sapiens MAD (mothers against decapentaplegic, Drosophila) homolog 2 (MADH2) mRNA	U59911	248	301		Homo sapiens MAD (mothers against decapentaplegic, Drosophila) homolog 2 (MADH2) mRNA	U59911	748	511		Homo sapiens MAD (mothers against decapentaplegic, Drosophila) homolog 2 (MADH2) mRNA	U59911	2476	758
Homo sapiens proteinx0008 (AD013), mRNA	NM_013395	820	1295		Homo sapiens proteinx0008 (AD013), mRNA	NM_013395	265	232		Homo sapiens proteinx0008 (AD013), mRNA	NM_013395	2029	768		Homo sapiens proteinx0008 (AD013), mRNA	NM_013395	7309	2257
Homo sapiens hypothetical protein FLJ10701 (FLJ10701), mRNA	NM_018183	279	319		Homo sapiens hypothetical protein FLJ10701 (FLJ10701), mRNA	NM_018183	287	131		Homo sapiens hypothetical protein FLJ10701 (FLJ10701), mRNA	NM_018183	528	438		Homo sapiens hypothetical protein FLJ10701 (FLJ10701), mRNA	NM_018183	1252	496
Homo sapiens DNA segment, numerous copies, expressed probes (GS1 gene) (DXF68S1E), mRNA	NM_012080	404	255		Homo sapiens DNA segment, numerous copies, expressed probes (GS1 gene) (DXF68S1E), mRNA	NM_012080	254	202		Homo sapiens DNA segment, numerous copies, expressed probes (GS1 gene) (DXF68S1E), mRNA	NM_012080	429	284		Homo sapiens DNA segment, numerous copies, expressed probes (GS1 gene) (DXF68S1E), mRNA	NM_012080	1831	509
Homo sapiens osmosis responsive factor (OSRF), mRNA	NM_012382	534	388		Homo sapiens osmosis responsive factor (OSRF), mRNA	NM_012382	228	167		Homo sapiens osmosis responsive factor (OSRF), mRNA	NM_012382	618	313		Homo sapiens osmosis responsive factor (OSRF), mRNA	NM_012382	1818	860
Homo sapiens short chain 2-hydroxy acid oxidase HAOX1 (HAOX1) mRNA, complete cds	AF231916	279	259		Homo sapiens short chain 2-hydroxy acid oxidase HAOX1 (HAOX1) mRNA, complete cds	AF231916	260	225		Homo sapiens short chain 2-hydroxy acid oxidase HAOX1 (HAOX1) mRNA, complete cds	AF231916	437	304		Homo sapiens short chain 2-hydroxy acid oxidase HAOX1 (HAOX1) mRNA, complete cds	AF231916	3138	1624
Homo sapiens acyl-Coenzyme A oxidase 3, pristanoyl (ACOX3) mRNA	NM_003501	544	908		Homo sapiens acyl-Coenzyme A oxidase 3, pristanoyl (ACOX3) mRNA	NM_003501	250	324		Homo sapiens acyl-Coenzyme A oxidase 3, pristanoyl (ACOX3) mRNA	NM_003501	1380	564		Homo sapiens acyl-Coenzyme A oxidase 3, pristanoyl (ACOX3) mRNA	NM_003501	4796	1214
Homo sapiens cardiotrophin-like cytokine; neurotrophin-1/B-cell stimulating factor-3 (CLC), mRNA	NM_013246	219	248		Homo sapiens cardiotrophin-like cytokine; neurotrophin-1/B-cell stimulating factor-3 (CLC), mRNA	NM_013246	145	140		Homo sapiens cardiotrophin-like cytokine; neurotrophin-1/B-cell stimulating factor-3 (CLC), mRNA	NM_013246	402	278		Homo sapiens cardiotrophin-like cytokine; neurotrophin-1/B-cell stimulating factor-3 (CLC), mRNA	NM_013246	2028	903
Homo sapiens hypothetical protein (LOC55816), mRNA	NM_018431	713	628		Homo sapiens hypothetical protein (LOC55816), mRNA	NM_018431	321	665		Homo sapiens hypothetical protein (LOC55816), mRNA	NM_018431	1696	848		Homo sapiens hypothetical protein (LOC55816), mRNA	NM_018431	4645	1399
Homo sapiens cDNA FLJ12839 fis, clone NT2RP2003237	AK022901	379	326		Homo sapiens cDNA FLJ12839 fis, clone NT2RP2003237	AK022901	273	226		Homo sapiens cDNA FLJ12839 fis, clone NT2RP2003237	AK022901	506	276		Homo sapiens cDNA FLJ12839 fis, clone NT2RP2003237	AK022901	3530	1505
Homo sapiens G protein-coupled receptor 39 (GPR39) mRNA, and translated products	NM_001508	318	235		Homo sapiens G protein-coupled receptor 39 (GPR39) mRNA, and translated products	NM_001508	255	137		Homo sapiens G protein-coupled receptor 39 (GPR39) mRNA, and translated products	NM_001508	316	270		Homo sapiens G protein-coupled receptor 39 (GPR39) mRNA, and translated products	NM_001508	1033	580
Homo sapiens protein tyrosine phosphatase, receptor type, M (PTPRM) mRNA	NM_002845	313	184		Homo sapiens protein tyrosine phosphatase, receptor type, M (PTPRM) mRNA	NM_002845	264	159		Homo sapiens protein tyrosine phosphatase, receptor type, M (PTPRM) mRNA	NM_002845	343	209		Homo sapiens protein tyrosine phosphatase, receptor type, M (PTPRM) mRNA	NM_002845	530	350
Homo sapiens prostaglandin E receptor 2 (subtype EP2), 53kD (PTGER2) mRNA	NM_000956	277	275		Homo sapiens prostaglandin E receptor 2 (subtype EP2), 53kD (PTGER2) mRNA	NM_000956	194	191		Homo sapiens prostaglandin E receptor 2 (subtype EP2), 53kD (PTGER2) mRNA	NM_000956	503	283		Homo sapiens prostaglandin E receptor 2 (subtype EP2), 53kD (PTGER2) mRNA	NM_000956	846	516
Human RGP4 mRNA, complete cds	U27768	348	370		Human RGP4 mRNA, complete cds	U27768	223	209		Human RGP4 mRNA, complete cds	U27768	650	422		Human RGP4 mRNA, complete cds	U27768	1695	519
Homo sapiens calcitonin receptor (CALCR) mRNA	NM_001742	275	217		Homo sapiens calcitonin receptor (CALCR) mRNA	NM_001742	2262	1407		Homo sapiens calcitonin receptor (CALCR) mRNA	NM_001742	411	247		Homo sapiens calcitonin receptor (CALCR) mRNA	NM_001742	394	265
Homo sapiens guanine nucleotide binding protein (G protein), gamma 7 (GNG7) mRNA	NM_005145	340	198		Homo sapiens guanine nucleotide binding protein (G protein), gamma 7 (GNG7) mRNA	NM_005145	159	143		Homo sapiens guanine nucleotide binding protein (G protein), gamma 7 (GNG7) mRNA	NM_005145	281	304		Homo sapiens guanine nucleotide binding protein (G protein), gamma 7 (GNG7) mRNA	NM_005145	423	256
Homo sapiens endothelial cell differentiation gene 7; calcium-mobilizing lysophosphatidic acid receptor LP-A3 (EDG7), mRNA	NM_012152	631	843		Homo sapiens endothelial cell differentiation gene 7; calcium-mobilizing lysophosphatidic acid receptor LP-A3 (EDG7), mRNA	NM_012152	328	953		Homo sapiens endothelial cell differentiation gene 7; calcium-mobilizing lysophosphatidic acid receptor LP-A3 (EDG7), mRNA	NM_012152	555	287		Homo sapiens endothelial cell differentiation gene 7; calcium-mobilizing lysophosphatidic acid receptor LP-A3 (EDG7), mRNA	NM_012152	6200	4163
NDUFA10 NADH dehydrogenase (ubiquinone) 1 alpha subcomplex	NM_004544	499	567		NDUFA10 NADH dehydrogenase (ubiquinone) 1 alpha subcomplex	NM_004544	146	178		NDUFA10 NADH dehydrogenase (ubiquinone) 1 alpha subcomplex	NM_004544	998	428		NDUFA10 NADH dehydrogenase (ubiquinone) 1 alpha subcomplex	NM_004544	3196	851
H.sapiens mRNA for MHC class I promoter binding protein	NM_021976	306	588		H.sapiens mRNA for MHC class I promoter binding protein	NM_021976	251	134		H.sapiens mRNA for MHC class I promoter binding protein	NM_021976	1173	428		H.sapiens mRNA for MHC class I promoter binding protein	NM_021976	2204	846
unknown	SB	248	196		unknown	SB	223	192		unknown	SB	438	294		unknown	SB	252	213
		238	230				196	159				255	186				302	147
		216	175				237	91				820	438				287	164
		128	84				263	134				243	218				229	243
Homo sapiens TNF receptor-associated factor 3 (TRAF3) mRNA	BG325046	849	822		Homo sapiens TNF receptor-associated factor 3 (TRAF3) mRNA	BG325046	229	174		Homo sapiens TNF receptor-associated factor 3 (TRAF3) mRNA	BG325046	1527	706		Homo sapiens TNF receptor-associated factor 3 (TRAF3) mRNA	BG325046	3662	1192
Homo sapiens lymphotoxin beta (TNF superfamily, member 3) (LTB), transcript variant 1, mRNA	AI351740	6570	5502		Homo sapiens lymphotoxin beta (TNF superfamily, member 3) (LTB), transcript variant 1, mRNA	AI351740	343	614		Homo sapiens lymphotoxin beta (TNF superfamily, member 3) (LTB), transcript variant 1, mRNA	AI351740	8169	5227		Homo sapiens lymphotoxin beta (TNF superfamily, member 3) (LTB), transcript variant 1, mRNA	AI351740	29658	10340
Homo sapiens S100 calcium-binding protein A10 (annexin II ligand, calpactin I, light polypeptide (p11)) (S100A10), mRNA	AA444051	589	549		Homo sapiens S100 calcium-binding protein A10 (annexin II ligand, calpactin I, light polypeptide (p11)) (S100A10), mRNA	AA444051	322	143		Homo sapiens S100 calcium-binding protein A10 (annexin II ligand, calpactin I, light polypeptide (p11)) (S100A10), mRNA	AA444051	798	283		Homo sapiens S100 calcium-binding protein A10 (annexin II ligand, calpactin I, light polypeptide (p11)) (S100A10), mRNA	AA444051	2419	977
Homo sapiens mucosal vascular addressin cell adhesion molecule 1 (MADCAM1), mRNA	NM_007164	441	496		Homo sapiens mucosal vascular addressin cell adhesion molecule 1 (MADCAM1), mRNA	NM_007164	286	84		Homo sapiens mucosal vascular addressin cell adhesion molecule 1 (MADCAM1), mRNA	NM_007164	363	272		Homo sapiens mucosal vascular addressin cell adhesion molecule 1 (MADCAM1), mRNA	NM_007164	5101	2170
Homo sapiens S100 calcium-binding protein A12 (calgranulin C) (S100A12), mRNA	AA700005	424	492		Homo sapiens S100 calcium-binding protein A12 (calgranulin C) (S100A12), mRNA	AA700005	222	156		Homo sapiens S100 calcium-binding protein A12 (calgranulin C) (S100A12), mRNA	AA700005	507	315		Homo sapiens S100 calcium-binding protein A12 (calgranulin C) (S100A12), mRNA	AA700005	1293	716
Homo sapiens interleukin 4 receptor (IL4R) mRNA	AA292025	572	830		Homo sapiens interleukin 4 receptor (IL4R) mRNA	AA292025	254	299		Homo sapiens interleukin 4 receptor (IL4R) mRNA	AA292025	1624	429		Homo sapiens interleukin 4 receptor (IL4R) mRNA	AA292025	3864	1444
Homo sapiens interleukin 10 receptor, alpha (IL10RA) mRNA	AA437226	5174	12097		Homo sapiens interleukin 10 receptor, alpha (IL10RA) mRNA	AA437226	768	2335		Homo sapiens interleukin 10 receptor, alpha (IL10RA) mRNA	AA437226	19857	5481		Homo sapiens interleukin 10 receptor, alpha (IL10RA) mRNA	AA437226	26888	10583
Homo sapiens DNA segment on chromosome 12 (unique) 2489 expressed sequence (D12S2489E), mRNA	NM_007360	335	321		Homo sapiens DNA segment on chromosome 12 (unique) 2489 expressed sequence (D12S2489E), mRNA	NM_007360	241	212		Homo sapiens DNA segment on chromosome 12 (unique) 2489 expressed sequence (D12S2489E), mRNA	NM_007360	683	253		Homo sapiens DNA segment on chromosome 12 (unique) 2489 expressed sequence (D12S2489E), mRNA	NM_007360	1363	551
Homo sapiens signal transducing adaptor molecule (SH3 domain and ITAM motif) 1 (STAM) mRNA	NM_003473	1524	2244		Homo sapiens signal transducing adaptor molecule (SH3 domain and ITAM motif) 1 (STAM) mRNA	NM_003473	595	1825		Homo sapiens signal transducing adaptor molecule (SH3 domain and ITAM motif) 1 (STAM) mRNA	NM_003473	1884	1631		Homo sapiens signal transducing adaptor molecule (SH3 domain and ITAM motif) 1 (STAM) mRNA	NM_003473	29098	14652
Homo sapiens coronin, actin-binding protein, 1C (CORO1C), mRNA	NM_014325	448	563		Homo sapiens coronin, actin-binding protein, 1C (CORO1C), mRNA	NM_014325	338	393		Homo sapiens coronin, actin-binding protein, 1C (CORO1C), mRNA	NM_014325	599	285		Homo sapiens coronin, actin-binding protein, 1C (CORO1C), mRNA	NM_014325	1472	466
Homo sapiens v-yes-1 Yamaguchi sarcoma viral related oncogene homolog (LYN) mRNA	NM_002350	544	492		Homo sapiens v-yes-1 Yamaguchi sarcoma viral related oncogene homolog (LYN) mRNA	NM_002350	280	589		Homo sapiens v-yes-1 Yamaguchi sarcoma viral related oncogene homolog (LYN) mRNA	NM_002350	621	506		Homo sapiens v-yes-1 Yamaguchi sarcoma viral related oncogene homolog (LYN) mRNA	NM_002350	3725	1250
Homo sapiens retinal degeneration B beta (RDGBB), mRNA	NM_012417	568	382		Homo sapiens retinal degeneration B beta (RDGBB), mRNA	NM_012417	251	254		Homo sapiens retinal degeneration B beta (RDGBB), mRNA	NM_012417	608	188		Homo sapiens retinal degeneration B beta (RDGBB), mRNA	NM_012417	1446	409
Homo sapiens mRNA; cDNA DKFZp762E117 (from clone DKFZp762E117); partial cds	AL157480	550	1149		Homo sapiens mRNA; cDNA DKFZp762E117 (from clone DKFZp762E117); partial cds	AL157480	165	401		Homo sapiens mRNA; cDNA DKFZp762E117 (from clone DKFZp762E117); partial cds	AL157480	1890	565		Homo sapiens mRNA; cDNA DKFZp762E117 (from clone DKFZp762E117); partial cds	AL157480	4603	1073
Homo sapiens polycystic kidney disease 2-like 2 (PKD2L2), mRNA	NM_014386	329	242		Homo sapiens polycystic kidney disease 2-like 2 (PKD2L2), mRNA	NM_014386	239	190		Homo sapiens polycystic kidney disease 2-like 2 (PKD2L2), mRNA	NM_014386	370	218		Homo sapiens polycystic kidney disease 2-like 2 (PKD2L2), mRNA	NM_014386	1926	836
Homo sapiens mRNA for KIAA0864 protein, partial cds	AB020671	359	262		Homo sapiens mRNA for KIAA0864 protein, partial cds	AB020671	337	275		Homo sapiens mRNA for KIAA0864 protein, partial cds	AB020671	324	186		Homo sapiens mRNA for KIAA0864 protein, partial cds	AB020671	580	284
Homo sapiens interleukin 2 receptor, gamma (severe combined immunodeficiency) (IL2RG) mRNA	NM_000206	2965	5576		Homo sapiens interleukin 2 receptor, gamma (severe combined immunodeficiency) (IL2RG) mRNA	NM_000206	568	2909		Homo sapiens interleukin 2 receptor, gamma (severe combined immunodeficiency) (IL2RG) mRNA	NM_000206	8508	2547		Homo sapiens interleukin 2 receptor, gamma (severe combined immunodeficiency) (IL2RG) mRNA	NM_000206	21921	7069
Homo sapiens glutamate receptor, ionotropic, AMPA 2 (GRIA2), mRNA	NM_000826	435	546		Homo sapiens glutamate receptor, ionotropic, AMPA 2 (GRIA2), mRNA	NM_000826	319	218		Homo sapiens glutamate receptor, ionotropic, AMPA 2 (GRIA2), mRNA	NM_000826	1203	445		Homo sapiens glutamate receptor, ionotropic, AMPA 2 (GRIA2), mRNA	NM_000826	2279	936
Homo sapiens 40S ribosomal protein S27 isoform (LOC51065), mRNA	NM_015920	2693	7497		Homo sapiens 40S ribosomal protein S27 isoform (LOC51065), mRNA	NM_015920	723	4676		Homo sapiens 40S ribosomal protein S27 isoform (LOC51065), mRNA	NM_015920	11618	3042		Homo sapiens 40S ribosomal protein S27 isoform (LOC51065), mRNA	NM_015920	28802	5769
Homo sapiens tumor necrosis factor receptor superfamily, member 10a (TNFRSF10A) mRNA	NM_003844	543	699		Homo sapiens tumor necrosis factor receptor superfamily, member 10a (TNFRSF10A) mRNA	NM_003844	280	825		Homo sapiens tumor necrosis factor receptor superfamily, member 10a (TNFRSF10A) mRNA	NM_003844	1198	723		Homo sapiens tumor necrosis factor receptor superfamily, member 10a (TNFRSF10A) mRNA	NM_003844	21431	22348
Homo sapiens feline sarcoma (Snyder-Theilen) viral (v-fes)/Fujinami avian sarcoma (PRCII) viral (v-fps) oncogene homolog (FES), mRNA	NM_002005	940	1664		Homo sapiens feline sarcoma (Snyder-Theilen) viral (v-fes)/Fujinami avian sarcoma (PRCII) viral (v-fps) oncogene homolog (FES), mRNA	NM_002005	411	1434		Homo sapiens feline sarcoma (Snyder-Theilen) viral (v-fes)/Fujinami avian sarcoma (PRCII) viral (v-fps) oncogene homolog (FES), mRNA	NM_002005	3091	1274		Homo sapiens feline sarcoma (Snyder-Theilen) viral (v-fes)/Fujinami avian sarcoma (PRCII) viral (v-fps) oncogene homolog (FES), mRNA	NM_002005	19423	16329
Homo sapiens PDGF associated protein (PAP), mRNA	NM_014891	456	669		Homo sapiens PDGF associated protein (PAP), mRNA	NM_014891	403	1686		Homo sapiens PDGF associated protein (PAP), mRNA	NM_014891	2536	1001		Homo sapiens PDGF associated protein (PAP), mRNA	NM_014891	13682	2888
Homo sapiens nuclear receptor binding protein (NRBP), mRNA	NM_013392	678	1004		Homo sapiens nuclear receptor binding protein (NRBP), mRNA	NM_013392	385	772		Homo sapiens nuclear receptor binding protein (NRBP), mRNA	NM_013392	2015	755		Homo sapiens nuclear receptor binding protein (NRBP), mRNA	NM_013392	11539	8925
Homo sapiens phosphatidic acid phosphatase type 2c (PPAP2C) mRNA, and translated products	NM_003712	394	643		Homo sapiens phosphatidic acid phosphatase type 2c (PPAP2C) mRNA, and translated products	NM_003712	245	329		Homo sapiens phosphatidic acid phosphatase type 2c (PPAP2C) mRNA, and translated products	NM_003712	1089	443		Homo sapiens phosphatidic acid phosphatase type 2c (PPAP2C) mRNA, and translated products	NM_003712	5206	2818
Homo sapiens interleukin 6 signal transducer (gp130, oncostatin M receptor) (IL6ST), mRNA	NM_002184	449	385		Homo sapiens interleukin 6 signal transducer (gp130, oncostatin M receptor) (IL6ST), mRNA	NM_002184	298	253		Homo sapiens interleukin 6 signal transducer (gp130, oncostatin M receptor) (IL6ST), mRNA	NM_002184	482	317		Homo sapiens interleukin 6 signal transducer (gp130, oncostatin M receptor) (IL6ST), mRNA	NM_002184	1428	1011
Homo sapiens transcription factor AP-2 alpha (activating enhancer-binding protein 2 alpha) (TFAP2A) mRNA	NM_003220	925	451		Homo sapiens transcription factor AP-2 alpha (activating enhancer-binding protein 2 alpha) (TFAP2A) mRNA	NM_003220	263	199		Homo sapiens transcription factor AP-2 alpha (activating enhancer-binding protein 2 alpha) (TFAP2A) mRNA	NM_003220	267	167		Homo sapiens transcription factor AP-2 alpha (activating enhancer-binding protein 2 alpha) (TFAP2A) mRNA	NM_003220	943	334
Homo sapiens axin (AXIN) mRNA, partial cds	AF009674	317	291		Homo sapiens axin (AXIN) mRNA, partial cds	AF009674	221	154		Homo sapiens axin (AXIN) mRNA, partial cds	AF009674	569	296		Homo sapiens axin (AXIN) mRNA, partial cds	AF009674	3194	1665
Homo sapiens amyloid beta (A4) precursor protein (protease nexin-II, Alzheimer disease) (APP), mRNA	NM_000484	307	357		Homo sapiens amyloid beta (A4) precursor protein (protease nexin-II, Alzheimer disease) (APP), mRNA	NM_000484	317	261		Homo sapiens amyloid beta (A4) precursor protein (protease nexin-II, Alzheimer disease) (APP), mRNA	NM_000484	578	423		Homo sapiens amyloid beta (A4) precursor protein (protease nexin-II, Alzheimer disease) (APP), mRNA	NM_000484	1128	645
Homo sapiens interleukin 18 receptor 1 (IL18R1) mRNA	NM_003855	286	274		Homo sapiens interleukin 18 receptor 1 (IL18R1) mRNA	NM_003855	452	216		Homo sapiens interleukin 18 receptor 1 (IL18R1) mRNA	NM_003855	342	287		Homo sapiens interleukin 18 receptor 1 (IL18R1) mRNA	NM_003855	807	622
Homo sapiens CD79A antigen (immunoglobulin-associated alpha) (CD79A), mRNA	NM_001783	662	586		Homo sapiens CD79A antigen (immunoglobulin-associated alpha) (CD79A), mRNA	NM_001783	230	225		Homo sapiens CD79A antigen (immunoglobulin-associated alpha) (CD79A), mRNA	NM_001783	1000	451		Homo sapiens CD79A antigen (immunoglobulin-associated alpha) (CD79A), mRNA	NM_001783	7146	3289
Human interferon-alpha receptor (HuIFN-alpha-Rec) mRNA, complete cds	J03171	419	462		Human interferon-alpha receptor (HuIFN-alpha-Rec) mRNA, complete cds	J03171	148	167		Human interferon-alpha receptor (HuIFN-alpha-Rec) mRNA, complete cds	J03171	498	257		Human interferon-alpha receptor (HuIFN-alpha-Rec) mRNA, complete cds	J03171	1426	491
Homo sapiens L2DTL protein (L2DTL), mRNA	NM_016448	502	638		Homo sapiens L2DTL protein (L2DTL), mRNA	NM_016448	312	709		Homo sapiens L2DTL protein (L2DTL), mRNA	NM_016448	958	564		Homo sapiens L2DTL protein (L2DTL), mRNA	NM_016448	6316	1671
Homo sapiens cyclin-dependent kinase 5, regulatory subunit 2 (p39) (CDK5R2) mRNA	NM_003936	498	595		Homo sapiens cyclin-dependent kinase 5, regulatory subunit 2 (p39) (CDK5R2) mRNA	NM_003936	251	340		Homo sapiens cyclin-dependent kinase 5, regulatory subunit 2 (p39) (CDK5R2) mRNA	NM_003936	1049	422		Homo sapiens cyclin-dependent kinase 5, regulatory subunit 2 (p39) (CDK5R2) mRNA	NM_003936	2385	776
Homo sapiens cDNA: FLJ21699 fis, clone COL09829	AK025352	415	386		Homo sapiens cDNA: FLJ21699 fis, clone COL09829	AK025352	312	427		Homo sapiens cDNA: FLJ21699 fis, clone COL09829	AK025352	417	232		Homo sapiens cDNA: FLJ21699 fis, clone COL09829	AK025352	1009	413
Homo sapiens regulatory factor X-associated ankyrin-containing protein (RFXANK) mRNA, and translated products	NM_003721	738	1483		Homo sapiens regulatory factor X-associated ankyrin-containing protein (RFXANK) mRNA, and translated products	NM_003721	320	848		Homo sapiens regulatory factor X-associated ankyrin-containing protein (RFXANK) mRNA, and translated products	NM_003721	2780	618		Homo sapiens regulatory factor X-associated ankyrin-containing protein (RFXANK) mRNA, and translated products	NM_003721	7401	2485
Homo sapiens MLL/GAS7 fusion protein (MLL/GAS7) mRNA, partial cds	AF231997	322	378		Homo sapiens MLL/GAS7 fusion protein (MLL/GAS7) mRNA, partial cds	AF231997	305	424		Homo sapiens MLL/GAS7 fusion protein (MLL/GAS7) mRNA, partial cds	AF231997	385	292		Homo sapiens MLL/GAS7 fusion protein (MLL/GAS7) mRNA, partial cds	AF231997	2105	900
Homo sapiens ubiquitously transcribed tetratricopeptide repeat gene, Y chromosome (UTY), mRNA	NM_007125	486	472		Homo sapiens ubiquitously transcribed tetratricopeptide repeat gene, Y chromosome (UTY), mRNA	NM_007125	264	386		Homo sapiens ubiquitously transcribed tetratricopeptide repeat gene, Y chromosome (UTY), mRNA	NM_007125	751	437		Homo sapiens ubiquitously transcribed tetratricopeptide repeat gene, Y chromosome (UTY), mRNA	NM_007125	1836	500
Homo sapiens D123 gene product (D123) mRNA	NM_006023	1123	2207		Homo sapiens D123 gene product (D123) mRNA	NM_006023	438	1932		Homo sapiens D123 gene product (D123) mRNA	NM_006023	3607	894		Homo sapiens D123 gene product (D123) mRNA	NM_006023	13512	2390
Homo sapiens KIAA0103 gene product (KIAA0103), mRNA	NM_014673	493	606		Homo sapiens KIAA0103 gene product (KIAA0103), mRNA	NM_014673	291	406		Homo sapiens KIAA0103 gene product (KIAA0103), mRNA	NM_014673	1117	402		Homo sapiens KIAA0103 gene product (KIAA0103), mRNA	NM_014673	3306	808
Homo sapiens KIAA0806 gene product (KIAA0806), mRNA	NM_014813	339	233		Homo sapiens KIAA0806 gene product (KIAA0806), mRNA	NM_014813	306	266		Homo sapiens KIAA0806 gene product (KIAA0806), mRNA	NM_014813	409	265		Homo sapiens KIAA0806 gene product (KIAA0806), mRNA	NM_014813	876	543
Homo sapiens X-linked juvenile retinoschisis precursor protein (XLRS1) mRNA, complete cds	AF014459	986	1527		Homo sapiens X-linked juvenile retinoschisis precursor protein (XLRS1) mRNA, complete cds	AF014459	347	375		Homo sapiens X-linked juvenile retinoschisis precursor protein (XLRS1) mRNA, complete cds	AF014459	1859	508		Homo sapiens X-linked juvenile retinoschisis precursor protein (XLRS1) mRNA, complete cds	AF014459	1532	1164
Homo sapiens collagen, type V, alpha 2 (COL5A2) mRNA	NM_000393	669	1026		Homo sapiens collagen, type V, alpha 2 (COL5A2) mRNA	NM_000393	290	326		Homo sapiens collagen, type V, alpha 2 (COL5A2) mRNA	NM_000393	1081	433		Homo sapiens collagen, type V, alpha 2 (COL5A2) mRNA	NM_000393	1064	612
Homo sapiens integrin, beta 7 (ITGB7) mRNA	NM_000889	3482	8557		Homo sapiens integrin, beta 7 (ITGB7) mRNA	NM_000889	587	3335		Homo sapiens integrin, beta 7 (ITGB7) mRNA	NM_000889	14784	3480		Homo sapiens integrin, beta 7 (ITGB7) mRNA	NM_000889	32391	8811
Homo sapiens integrin, alpha X (antigen CD11C (p150), alpha polypeptide) (ITGAX) mRNA	NM_000887	482	752		Homo sapiens integrin, alpha X (antigen CD11C (p150), alpha polypeptide) (ITGAX) mRNA	NM_000887	257	318		Homo sapiens integrin, alpha X (antigen CD11C (p150), alpha polypeptide) (ITGAX) mRNA	NM_000887	1241	329		Homo sapiens integrin, alpha X (antigen CD11C (p150), alpha polypeptide) (ITGAX) mRNA	NM_000887	1748	915
Homo sapiens C4orf1 mRNA	AF277292	253	209		Homo sapiens C4orf1 mRNA	AF277292	278	182		Homo sapiens C4orf1 mRNA	AF277292	352	318		Homo sapiens C4orf1 mRNA	AF277292	879	563
Homo sapiens laminin, gamma 2 (nicein (100kD), kalinin (105kD), BM600 (100kD), Herlitz junctional epidermolysis bullosa)) (LAMC2), transcript variant 1, mRNA	NM_005562	258	317		Homo sapiens laminin, gamma 2 (nicein (100kD), kalinin (105kD), BM600 (100kD), Herlitz junctional epidermolysis bullosa)) (LAMC2), transcript variant 1, mRNA	NM_005562	246	226		Homo sapiens laminin, gamma 2 (nicein (100kD), kalinin (105kD), BM600 (100kD), Herlitz junctional epidermolysis bullosa)) (LAMC2), transcript variant 1, mRNA	NM_005562	347	280		Homo sapiens laminin, gamma 2 (nicein (100kD), kalinin (105kD), BM600 (100kD), Herlitz junctional epidermolysis bullosa)) (LAMC2), transcript variant 1, mRNA	NM_005562	928	553
Homo sapiens cadherin 6, K-cadherin (fetal kidney) (CDH6) mRNA	NM_004932	558	511		Homo sapiens cadherin 6, K-cadherin (fetal kidney) (CDH6) mRNA	NM_004932	336	461		Homo sapiens cadherin 6, K-cadherin (fetal kidney) (CDH6) mRNA	NM_004932	509	542		Homo sapiens cadherin 6, K-cadherin (fetal kidney) (CDH6) mRNA	NM_004932	3041	2706
Homo sapiens mRNA for KIAA1366 protein, partial cds	AB037787	342	309		Homo sapiens mRNA for KIAA1366 protein, partial cds	AB037787	197	352		Homo sapiens mRNA for KIAA1366 protein, partial cds	AB037787	429	422		Homo sapiens mRNA for KIAA1366 protein, partial cds	AB037787	2159	1211
Homo sapiens mRNA for KIAA1246 protein, partial cds	AB033072	335	314		Homo sapiens mRNA for KIAA1246 protein, partial cds	AB033072	197	278		Homo sapiens mRNA for KIAA1246 protein, partial cds	AB033072	577	387		Homo sapiens mRNA for KIAA1246 protein, partial cds	AB033072	1832	579
Homo sapiens selectin P ligand (SELPLG), mRNA	NM_003006	576	914		Homo sapiens selectin P ligand (SELPLG), mRNA	NM_003006	270	927		Homo sapiens selectin P ligand (SELPLG), mRNA	NM_003006	1334	557		Homo sapiens selectin P ligand (SELPLG), mRNA	NM_003006	3379	1676
Homo sapiens collagen, type X, alpha 1 (Schmid metaphyseal chondrodysplasia) (COL10A1), mRNA	NM_000493	308	317		Homo sapiens collagen, type X, alpha 1 (Schmid metaphyseal chondrodysplasia) (COL10A1), mRNA	NM_000493	300	261		Homo sapiens collagen, type X, alpha 1 (Schmid metaphyseal chondrodysplasia) (COL10A1), mRNA	NM_000493	390	194		Homo sapiens collagen, type X, alpha 1 (Schmid metaphyseal chondrodysplasia) (COL10A1), mRNA	NM_000493	2022	783
Homo sapiens ribosomal protein S27 (metallopanstimulin 1) (RPS27) mRNA	NM_001030	48651	64334		Homo sapiens ribosomal protein S27 (metallopanstimulin 1) (RPS27) mRNA	NM_001030	6028	10527		Homo sapiens ribosomal protein S27 (metallopanstimulin 1) (RPS27) mRNA	NM_001030	59421	54747		Homo sapiens ribosomal protein S27 (metallopanstimulin 1) (RPS27) mRNA	NM_001030	61889	58083
Homo sapiens fms-related tyrosine kinase 4 (FLT4) mRNA	NM_002020	1048	2163		Homo sapiens fms-related tyrosine kinase 4 (FLT4) mRNA	NM_002020	448	837		Homo sapiens fms-related tyrosine kinase 4 (FLT4) mRNA	NM_002020	8386	2187		Homo sapiens fms-related tyrosine kinase 4 (FLT4) mRNA	NM_002020	18322	6169
Homo sapiens cDNA FLJ13187 fis, clone NT2RP3004242, weakly similar to PUTATIVE RHO/RAC GUANINE NUCLEOTIDE EXCHANGE FACTOR	AK023249	7071	17168		Homo sapiens cDNA FLJ13187 fis, clone NT2RP3004242, weakly similar to PUTATIVE RHO/RAC GUANINE NUCLEOTIDE EXCHANGE FACTOR	AK023249	873	4530		Homo sapiens cDNA FLJ13187 fis, clone NT2RP3004242, weakly similar to PUTATIVE RHO/RAC GUANINE NUCLEOTIDE EXCHANGE FACTOR	AK023249	25323	6518		Homo sapiens cDNA FLJ13187 fis, clone NT2RP3004242, weakly similar to PUTATIVE RHO/RAC GUANINE NUCLEOTIDE EXCHANGE FACTOR	AK023249	51559	14300
Homo sapiens inter-alpha (globulin) inhibitor H4 (plasma Kallikrein-sensitive glycoprotein) (ITIH4) mRNA	NM_002218	512	812		Homo sapiens inter-alpha (globulin) inhibitor H4 (plasma Kallikrein-sensitive glycoprotein) (ITIH4) mRNA	NM_002218	362	475		Homo sapiens inter-alpha (globulin) inhibitor H4 (plasma Kallikrein-sensitive glycoprotein) (ITIH4) mRNA	NM_002218	1692	339		Homo sapiens inter-alpha (globulin) inhibitor H4 (plasma Kallikrein-sensitive glycoprotein) (ITIH4) mRNA	NM_002218	3339	781
Homo sapiens complement component 1, r subcomponent (C1R) mRNA	NM_001733	661	530		Homo sapiens complement component 1, r subcomponent (C1R) mRNA	NM_001733	344	277		Homo sapiens complement component 1, r subcomponent (C1R) mRNA	NM_001733	1584	402		Homo sapiens complement component 1, r subcomponent (C1R) mRNA	NM_001733	18606	9856
Homo sapiens sel-1 (suppressor of lin-12, C.elegans)-like (SEL1L) mRNA	NM_005065	308	282		Homo sapiens sel-1 (suppressor of lin-12, C.elegans)-like (SEL1L) mRNA	NM_005065	226	246		Homo sapiens sel-1 (suppressor of lin-12, C.elegans)-like (SEL1L) mRNA	NM_005065	342	295		Homo sapiens sel-1 (suppressor of lin-12, C.elegans)-like (SEL1L) mRNA	NM_005065	773	199
Homo sapiens cystathionase (cystathionine gamma-lyase) (CTH) mRNA	NM_001902	394	279		Homo sapiens cystathionase (cystathionine gamma-lyase) (CTH) mRNA	NM_001902	268	224		Homo sapiens cystathionase (cystathionine gamma-lyase) (CTH) mRNA	NM_001902	370	256		Homo sapiens cystathionase (cystathionine gamma-lyase) (CTH) mRNA	NM_001902	1122	594
Homo sapiens mRNA; cDNA DKFZp434G1411 (from clone DKFZp434G1411); partial cds	AL137605	334	355		Homo sapiens mRNA; cDNA DKFZp434G1411 (from clone DKFZp434G1411); partial cds	AL137605	220	238		Homo sapiens mRNA; cDNA DKFZp434G1411 (from clone DKFZp434G1411); partial cds	AL137605	440	222		Homo sapiens mRNA; cDNA DKFZp434G1411 (from clone DKFZp434G1411); partial cds	AL137605	24135	11887
Homo sapiens phosphoinositide-3-kinase, regulatory subunit, polypeptide p101 (P101-PI3K), mRNA	NM_014308	425	530		Homo sapiens phosphoinositide-3-kinase, regulatory subunit, polypeptide p101 (P101-PI3K), mRNA	NM_014308	298	310		Homo sapiens phosphoinositide-3-kinase, regulatory subunit, polypeptide p101 (P101-PI3K), mRNA	NM_014308	1059	353		Homo sapiens phosphoinositide-3-kinase, regulatory subunit, polypeptide p101 (P101-PI3K), mRNA	NM_014308	1450	827
Human hydroxymethylglutaryl-CoA lyase mRNA, complete cds	L07033	280	390		Human hydroxymethylglutaryl-CoA lyase mRNA, complete cds	L07033	228	289		Human hydroxymethylglutaryl-CoA lyase mRNA, complete cds	L07033	696	355		Human hydroxymethylglutaryl-CoA lyase mRNA, complete cds	L07033	1565	569
Homo sapiens mRNA; cDNA DKFZp434P0111 (from clone DKFZp434P0111); partial cds	AL157492	447	584		Homo sapiens mRNA; cDNA DKFZp434P0111 (from clone DKFZp434P0111); partial cds	AL157492	241	275		Homo sapiens mRNA; cDNA DKFZp434P0111 (from clone DKFZp434P0111); partial cds	AL157492	546	277		Homo sapiens mRNA; cDNA DKFZp434P0111 (from clone DKFZp434P0111); partial cds	AL157492	1380	663
Homo sapiens mRNA; cDNA DKFZp434P0531 (from clone DKFZp434P0531)	AL353957	607	734		Homo sapiens mRNA; cDNA DKFZp434P0531 (from clone DKFZp434P0531)	AL353957	251	576		Homo sapiens mRNA; cDNA DKFZp434P0531 (from clone DKFZp434P0531)	AL353957	973	412		Homo sapiens mRNA; cDNA DKFZp434P0531 (from clone DKFZp434P0531)	AL353957	2147	945
Homo sapiens KIAA0792 gene product (KIAA0792), mRNA	NM_014698	740	552		Homo sapiens KIAA0792 gene product (KIAA0792), mRNA	NM_014698	387	1424		Homo sapiens KIAA0792 gene product (KIAA0792), mRNA	NM_014698	753	311		Homo sapiens KIAA0792 gene product (KIAA0792), mRNA	NM_014698	12600	14010
Homo sapiens uncharacterized hypothalamus protein HTMP (LOC55858), mRNA	NM_018475	750	1613		Homo sapiens uncharacterized hypothalamus protein HTMP (LOC55858), mRNA	NM_018475	337	759		Homo sapiens uncharacterized hypothalamus protein HTMP (LOC55858), mRNA	NM_018475	3093	851		Homo sapiens uncharacterized hypothalamus protein HTMP (LOC55858), mRNA	NM_018475	5574	1290
Homo sapiens apolipoprotein C-I (APOC1) mRNA	NM_001645	613	853		Homo sapiens apolipoprotein C-I (APOC1) mRNA	NM_001645	394	274		Homo sapiens apolipoprotein C-I (APOC1) mRNA	NM_001645	1354	886		Homo sapiens apolipoprotein C-I (APOC1) mRNA	NM_001645	2380	1500
Homo sapiens cholesterol 25-hydroxylase (CH25H), mRNA	NM_003956	568	643		Homo sapiens cholesterol 25-hydroxylase (CH25H), mRNA	NM_003956	266	406		Homo sapiens cholesterol 25-hydroxylase (CH25H), mRNA	NM_003956	768	466		Homo sapiens cholesterol 25-hydroxylase (CH25H), mRNA	NM_003956	2584	1357
Homo sapiens low density lipoprotein receptor-related protein 7 (LRP7) mRNA, and translated products	NM_002335	505	945		Homo sapiens low density lipoprotein receptor-related protein 7 (LRP7) mRNA, and translated products	NM_002335	305	549		Homo sapiens low density lipoprotein receptor-related protein 7 (LRP7) mRNA, and translated products	NM_002335	2354	513		Homo sapiens low density lipoprotein receptor-related protein 7 (LRP7) mRNA, and translated products	NM_002335	9652	4989
Homo sapiens HSPC025 (HSPC025), mRNA	NM_016091	419	428		Homo sapiens HSPC025 (HSPC025), mRNA	NM_016091	304	215		Homo sapiens HSPC025 (HSPC025), mRNA	NM_016091	376	337		Homo sapiens HSPC025 (HSPC025), mRNA	NM_016091	1202	687
Homo sapiens hypothetical protein FLJ11160 (FLJ11160), mRNA	NM_018344	289	264		Homo sapiens hypothetical protein FLJ11160 (FLJ11160), mRNA	NM_018344	234	396		Homo sapiens hypothetical protein FLJ11160 (FLJ11160), mRNA	NM_018344	414	301		Homo sapiens hypothetical protein FLJ11160 (FLJ11160), mRNA	NM_018344	1670	901
Homo sapiens cholinergic receptor, nicotinic, alpha polypeptide 1 (muscle) (CHRNA1) mRNA	NM_000079	1319	1839		Homo sapiens cholinergic receptor, nicotinic, alpha polypeptide 1 (muscle) (CHRNA1) mRNA	NM_000079	379	429		Homo sapiens cholinergic receptor, nicotinic, alpha polypeptide 1 (muscle) (CHRNA1) mRNA	NM_000079	3018	1771		Homo sapiens cholinergic receptor, nicotinic, alpha polypeptide 1 (muscle) (CHRNA1) mRNA	NM_000079	6036	4640
Human calmodulin-I (CALM1) mRNA, 5'UTR, partial sequence	U16851	12630	22625		Human calmodulin-I (CALM1) mRNA, 5'UTR, partial sequence	U16851	3990	27200		Human calmodulin-I (CALM1) mRNA, 5'UTR, partial sequence	U16851	30265	10439		Human calmodulin-I (CALM1) mRNA, 5'UTR, partial sequence	U16851	59861	27623
Homo sapiens mitochondrial carrier homolog 1 (MTCH1), nuclear gene encoding mitochondrial protein, mRNA	NM_014341	1462	2928		Homo sapiens mitochondrial carrier homolog 1 (MTCH1), nuclear gene encoding mitochondrial protein, mRNA	NM_014341	459	2037		Homo sapiens mitochondrial carrier homolog 1 (MTCH1), nuclear gene encoding mitochondrial protein, mRNA	NM_014341	4880	1158		Homo sapiens mitochondrial carrier homolog 1 (MTCH1), nuclear gene encoding mitochondrial protein, mRNA	NM_014341	8092	2931
Homo sapiens solute carrier family 12 (sodium/chloride transporters), member 3 (SLC12A3) mRNA	NM_000339	202	336		Homo sapiens solute carrier family 12 (sodium/chloride transporters), member 3 (SLC12A3) mRNA	NM_000339	251	264		Homo sapiens solute carrier family 12 (sodium/chloride transporters), member 3 (SLC12A3) mRNA	NM_000339	411	242		Homo sapiens solute carrier family 12 (sodium/chloride transporters), member 3 (SLC12A3) mRNA	NM_000339	978	481
Homo sapiens folate transporter/carrier mRNA, complete cds; nuclear gene for mitochondrial product	AF283645	354	561		Homo sapiens folate transporter/carrier mRNA, complete cds; nuclear gene for mitochondrial product	AF283645	290	1032		Homo sapiens folate transporter/carrier mRNA, complete cds; nuclear gene for mitochondrial product	AF283645	900	458		Homo sapiens folate transporter/carrier mRNA, complete cds; nuclear gene for mitochondrial product	AF283645	2989	1412
Homo sapiens solute carrier family 1 (glutamate/neutral amino acid transporter), member 4 (SLC1A4), nuclear gene encoding mitochondrial protein, mRNA	NM_003038	529	765		Homo sapiens solute carrier family 1 (glutamate/neutral amino acid transporter), member 4 (SLC1A4), nuclear gene encoding mitochondrial protein, mRNA	NM_003038	305	423		Homo sapiens solute carrier family 1 (glutamate/neutral amino acid transporter), member 4 (SLC1A4), nuclear gene encoding mitochondrial protein, mRNA	NM_003038	1378	446		Homo sapiens solute carrier family 1 (glutamate/neutral amino acid transporter), member 4 (SLC1A4), nuclear gene encoding mitochondrial protein, mRNA	NM_003038	2808	762
Homo sapiens hypothetical protein FLJ10618 (FLJ10618), mRNA	NM_018155	463	607		Homo sapiens hypothetical protein FLJ10618 (FLJ10618), mRNA	NM_018155	280	348		Homo sapiens hypothetical protein FLJ10618 (FLJ10618), mRNA	NM_018155	698	369		Homo sapiens hypothetical protein FLJ10618 (FLJ10618), mRNA	NM_018155	2140	776
Homo sapiens PTD017 protein (PTD017), mRNA	NM_014046	1200	1979		Homo sapiens PTD017 protein (PTD017), mRNA	NM_014046	337	1231		Homo sapiens PTD017 protein (PTD017), mRNA	NM_014046	2724	739		Homo sapiens PTD017 protein (PTD017), mRNA	NM_014046	12763	2604
Human (clone SAA7C) mRNA sequence	L34071	1310	1747		Human (clone SAA7C) mRNA sequence	L34071	280	1357		Human (clone SAA7C) mRNA sequence	L34071	3071	787		Human (clone SAA7C) mRNA sequence	L34071	11541	2450
Homo sapiens immature colon carcinoma transcript 1 (ICT1) mRNA	NM_001545	980	2027		Homo sapiens immature colon carcinoma transcript 1 (ICT1) mRNA	NM_001545	452	1671		Homo sapiens immature colon carcinoma transcript 1 (ICT1) mRNA	NM_001545	2434	753		Homo sapiens immature colon carcinoma transcript 1 (ICT1) mRNA	NM_001545	9155	2608
Homo sapiens glutamyl-prolyl-tRNA synthetase (EPRS), mRNA	NM_004446	786	1586		Homo sapiens glutamyl-prolyl-tRNA synthetase (EPRS), mRNA	NM_004446	307	604		Homo sapiens glutamyl-prolyl-tRNA synthetase (EPRS), mRNA	NM_004446	2146	754		Homo sapiens glutamyl-prolyl-tRNA synthetase (EPRS), mRNA	NM_004446	9120	2631
Homo sapiens CGI-17 protein (LOC51007), mRNA	NM_015946	748	1067		Homo sapiens CGI-17 protein (LOC51007), mRNA	NM_015946	245	196		Homo sapiens CGI-17 protein (LOC51007), mRNA	NM_015946	1665	650		Homo sapiens CGI-17 protein (LOC51007), mRNA	NM_015946	6245	1654
Homo sapiens JTV1 gene (JTV1) mRNA	NM_006303	793	1447		Homo sapiens JTV1 gene (JTV1) mRNA	NM_006303	267	575		Homo sapiens JTV1 gene (JTV1) mRNA	NM_006303	2413	808		Homo sapiens JTV1 gene (JTV1) mRNA	NM_006303	7053	1506
Homo sapiens CamKI-like protein kinase (LOC57118), mRNA	NM_020397	299	240		Homo sapiens CamKI-like protein kinase (LOC57118), mRNA	NM_020397	308	274		Homo sapiens CamKI-like protein kinase (LOC57118), mRNA	NM_020397	393	348		Homo sapiens CamKI-like protein kinase (LOC57118), mRNA	NM_020397	1558	423
Homo sapiens Bruton agammaglobulinemia tyrosine kinase (BTK) mRNA	NM_000061	488	302		Homo sapiens Bruton agammaglobulinemia tyrosine kinase (BTK) mRNA	NM_000061	217	328		Homo sapiens Bruton agammaglobulinemia tyrosine kinase (BTK) mRNA	NM_000061	828	296		Homo sapiens Bruton agammaglobulinemia tyrosine kinase (BTK) mRNA	NM_000061	876	465
Homo sapiens death-associated protein kinase 2 (DAPK2), mRNA	NM_014326	260	481		Homo sapiens death-associated protein kinase 2 (DAPK2), mRNA	NM_014326	320	338		Homo sapiens death-associated protein kinase 2 (DAPK2), mRNA	NM_014326	723	289		Homo sapiens death-associated protein kinase 2 (DAPK2), mRNA	NM_014326	1379	765
Homo sapiens v-erb-b2 avian erythroblastic leukemia viral oncogene homolog 2 (neuro/glioblastoma derived oncogene homolog) (ERBB2), mRNA	NM_004448	299	313		Homo sapiens v-erb-b2 avian erythroblastic leukemia viral oncogene homolog 2 (neuro/glioblastoma derived oncogene homolog) (ERBB2), mRNA	NM_004448	215	216		Homo sapiens v-erb-b2 avian erythroblastic leukemia viral oncogene homolog 2 (neuro/glioblastoma derived oncogene homolog) (ERBB2), mRNA	NM_004448	438	230		Homo sapiens v-erb-b2 avian erythroblastic leukemia viral oncogene homolog 2 (neuro/glioblastoma derived oncogene homolog) (ERBB2), mRNA	NM_004448	1014	480
Homo sapiens protein tyrosine phosphatase, non-receptor type 2 (PTPN2) mRNA	NM_002828	580	613		Homo sapiens protein tyrosine phosphatase, non-receptor type 2 (PTPN2) mRNA	NM_002828	276	327		Homo sapiens protein tyrosine phosphatase, non-receptor type 2 (PTPN2) mRNA	NM_002828	753	497		Homo sapiens protein tyrosine phosphatase, non-receptor type 2 (PTPN2) mRNA	NM_002828	2309	727
Homo sapiens protein tyrosine phosphatase, non-receptor type 18 (brain-derived) (PTPN18), mRNA	NM_014369	1746	1409		Homo sapiens protein tyrosine phosphatase, non-receptor type 18 (brain-derived) (PTPN18), mRNA	NM_014369	319	944		Homo sapiens protein tyrosine phosphatase, non-receptor type 18 (brain-derived) (PTPN18), mRNA	NM_014369	1320	1114		Homo sapiens protein tyrosine phosphatase, non-receptor type 18 (brain-derived) (PTPN18), mRNA	NM_014369	7013	6318
Homo sapiens myotubularin-related protein 1a mRNA, partial cds	AF057354	421	272		Homo sapiens myotubularin-related protein 1a mRNA, partial cds	AF057354	331	304		Homo sapiens myotubularin-related protein 1a mRNA, partial cds	AF057354	351	216		Homo sapiens myotubularin-related protein 1a mRNA, partial cds	AF057354	1235	518
Homo sapiens protein tyrosine phosphatase RQ (PTP-RQ) mRNA, partial cds	AF169351	518	881		Homo sapiens protein tyrosine phosphatase RQ (PTP-RQ) mRNA, partial cds	AF169351	601	805		Homo sapiens protein tyrosine phosphatase RQ (PTP-RQ) mRNA, partial cds	AF169351	1393	515		Homo sapiens protein tyrosine phosphatase RQ (PTP-RQ) mRNA, partial cds	AF169351	11056	9019
Homo sapiens hypothetical protein PRO2435 (PRO2435), mRNA	NM_018527	407	228		Homo sapiens hypothetical protein PRO2435 (PRO2435), mRNA	NM_018527	212	282		Homo sapiens hypothetical protein PRO2435 (PRO2435), mRNA	NM_018527	543	267		Homo sapiens hypothetical protein PRO2435 (PRO2435), mRNA	NM_018527	899	314
Homo sapiens SMT3 (suppressor of mif two 3, yeast) homolog 2 (SMT3H2), mRNA	NM_006937	506	750		Homo sapiens SMT3 (suppressor of mif two 3, yeast) homolog 2 (SMT3H2), mRNA	NM_006937	389	1429		Homo sapiens SMT3 (suppressor of mif two 3, yeast) homolog 2 (SMT3H2), mRNA	NM_006937	881	488		Homo sapiens SMT3 (suppressor of mif two 3, yeast) homolog 2 (SMT3H2), mRNA	NM_006937	18838	15598
Homo sapiens p300/CBP-associated factor (PCAF) mRNA	NM_003884	421	507		Homo sapiens p300/CBP-associated factor (PCAF) mRNA	NM_003884	331	466		Homo sapiens p300/CBP-associated factor (PCAF) mRNA	NM_003884	1101	371		Homo sapiens p300/CBP-associated factor (PCAF) mRNA	NM_003884	2215	706
Homo sapiens predicted osteoblast protein (GS3786), mRNA	NM_014888	1204	1702		Homo sapiens predicted osteoblast protein (GS3786), mRNA	NM_014888	629	1462		Homo sapiens predicted osteoblast protein (GS3786), mRNA	NM_014888	2455	912		Homo sapiens predicted osteoblast protein (GS3786), mRNA	NM_014888	10239	2887
Homo sapiens hypothetical protein FLJ20208 (FLJ20208), mRNA	NM_017712	381	258		Homo sapiens hypothetical protein FLJ20208 (FLJ20208), mRNA	NM_017712	335	146		Homo sapiens hypothetical protein FLJ20208 (FLJ20208), mRNA	NM_017712	403	243		Homo sapiens hypothetical protein FLJ20208 (FLJ20208), mRNA	NM_017712	352	205
angiotensin I-converting enzyme [human, gastric HGT-1 cell line, mRNA Partial, 405 nt]	S81361	310	272		angiotensin I-converting enzyme [human, gastric HGT-1 cell line, mRNA Partial, 405 nt]	S81361	293	249		angiotensin I-converting enzyme [human, gastric HGT-1 cell line, mRNA Partial, 405 nt]	S81361	602	274		angiotensin I-converting enzyme [human, gastric HGT-1 cell line, mRNA Partial, 405 nt]	S81361	847	298
Homo sapiens cDNA: FLJ23598 fis, clone LNG15381	AK027251	252	252		Homo sapiens cDNA: FLJ23598 fis, clone LNG15381	AK027251	255	195		Homo sapiens cDNA: FLJ23598 fis, clone LNG15381	AK027251	299	256		Homo sapiens cDNA: FLJ23598 fis, clone LNG15381	AK027251	335	273
Homo sapiens prostate-specific antigen mRNA, complete cds	M26663	264	369		Homo sapiens prostate-specific antigen mRNA, complete cds	M26663	233	199		Homo sapiens prostate-specific antigen mRNA, complete cds	M26663	330	229		Homo sapiens prostate-specific antigen mRNA, complete cds	M26663	904	390
Homo sapiens upstream regulatory element binding protein 1 (UREB1), mRNA	NM_005703	941	2628		Homo sapiens upstream regulatory element binding protein 1 (UREB1), mRNA	NM_005703	390	1205		Homo sapiens upstream regulatory element binding protein 1 (UREB1), mRNA	NM_005703	4354	1040		Homo sapiens upstream regulatory element binding protein 1 (UREB1), mRNA	NM_005703	8163	2061
Homo sapiens hexokinase 3 (white cell) (HK3) mRNA	NM_002115	1111	1576		Homo sapiens hexokinase 3 (white cell) (HK3) mRNA	NM_002115	436	1738		Homo sapiens hexokinase 3 (white cell) (HK3) mRNA	NM_002115	1677	741		Homo sapiens hexokinase 3 (white cell) (HK3) mRNA	NM_002115	46353	28415
Homo sapiens cDNA: FLJ22508 fis	AK026161	529	384		Homo sapiens cDNA: FLJ22508 fis	AK026161	230	219		Homo sapiens cDNA: FLJ22508 fis	AK026161	517	297		Homo sapiens cDNA: FLJ22508 fis	AK026161	2631	735
Homo sapiens NADH dehydrogenase (ubiquinone) Fe-S protein 6 (13kD) (NADH-coenzyme Q reductase) (NDUF	NM_004553	1953	3811		Homo sapiens NADH dehydrogenase (ubiquinone) Fe-S protein 6 (13kD) (NADH-coenzyme Q reductase) (NDUF	NM_004553	376	2464		Homo sapiens NADH dehydrogenase (ubiquinone) Fe-S protein 6 (13kD) (NADH-coenzyme Q reductase) (NDUF	NM_004553	7453	1919		Homo sapiens NADH dehydrogenase (ubiquinone) Fe-S protein 6 (13kD) (NADH-coenzyme Q reductase) (NDUF	NM_004553	24793	6111
Homo sapiens cytochrome c-1 (CYC1) mRNA	NM_001916	645	816		Homo sapiens cytochrome c-1 (CYC1) mRNA	NM_001916	287	756		Homo sapiens cytochrome c-1 (CYC1) mRNA	NM_001916	1298	658		Homo sapiens cytochrome c-1 (CYC1) mRNA	NM_001916	4851	1273
Homo sapiens NADH dehydrogenase (ubiquinone) 1 beta subcomplex	NM_002491	334	447		Homo sapiens NADH dehydrogenase (ubiquinone) 1 beta subcomplex	NM_002491	299	193		Homo sapiens NADH dehydrogenase (ubiquinone) 1 beta subcomplex	NM_002491	457	268		Homo sapiens NADH dehydrogenase (ubiquinone) 1 beta subcomplex	NM_002491	1497	537
Homo sapiens hypothetical protein FLJ20417 (FLJ20417), mRNA	NM_017810	402	458		Homo sapiens hypothetical protein FLJ20417 (FLJ20417), mRNA	NM_017810	277	282		Homo sapiens hypothetical protein FLJ20417 (FLJ20417), mRNA	NM_017810	821	380		Homo sapiens hypothetical protein FLJ20417 (FLJ20417), mRNA	NM_017810	1366	578
Homo sapiens T brachyury (mouse) homolog (T) mRNA	NM_003181	2072	3927		Homo sapiens T brachyury (mouse) homolog (T) mRNA	NM_003181	234	1489		Homo sapiens T brachyury (mouse) homolog (T) mRNA	NM_003181	6397	1230		Homo sapiens T brachyury (mouse) homolog (T) mRNA	NM_003181	44588	27005
Homo sapiens zinc finger protein 205 (ZNF205) mRNA, and translated products	NM_003456	384	263		Homo sapiens zinc finger protein 205 (ZNF205) mRNA, and translated products	NM_003456	207	119		Homo sapiens zinc finger protein 205 (ZNF205) mRNA, and translated products	NM_003456	375	248		Homo sapiens zinc finger protein 205 (ZNF205) mRNA, and translated products	NM_003456	1584	501
Homo sapiens pre-B-cell leukemia transcription factor 1 (PBX1) mRNA	NM_002585	421	223		Homo sapiens pre-B-cell leukemia transcription factor 1 (PBX1) mRNA	NM_002585	207	282		Homo sapiens pre-B-cell leukemia transcription factor 1 (PBX1) mRNA	NM_002585	418	341		Homo sapiens pre-B-cell leukemia transcription factor 1 (PBX1) mRNA	NM_002585	1606	670
Homo sapiens cDNA FLJ14087 fis, clone MAMMA1000183, weakly similar to ZINC FINGER PROTEIN 84	AK024149	272	240		Homo sapiens cDNA FLJ14087 fis, clone MAMMA1000183, weakly similar to ZINC FINGER PROTEIN 84	AK024149	212	48		Homo sapiens cDNA FLJ14087 fis, clone MAMMA1000183, weakly similar to ZINC FINGER PROTEIN 84	AK024149	374	308		Homo sapiens cDNA FLJ14087 fis, clone MAMMA1000183, weakly similar to ZINC FINGER PROTEIN 84	AK024149	751	399
Homo sapiens cDNA FLJ13032 fis, clone NT2RP3001120, moderately similar to ZINC FINGER PROTEIN 136	AK023094	340	225		Homo sapiens cDNA FLJ13032 fis, clone NT2RP3001120, moderately similar to ZINC FINGER PROTEIN 136	AK023094	134	210		Homo sapiens cDNA FLJ13032 fis, clone NT2RP3001120, moderately similar to ZINC FINGER PROTEIN 136	AK023094	353	293		Homo sapiens cDNA FLJ13032 fis, clone NT2RP3001120, moderately similar to ZINC FINGER PROTEIN 136	AK023094	364	193
Homo sapiens activating transcription factor 3 (ATF3), ATF3 delta Zip, mRNA	NM_004024	626	278		Homo sapiens activating transcription factor 3 (ATF3), ATF3 delta Zip, mRNA	NM_004024	297	166		Homo sapiens activating transcription factor 3 (ATF3), ATF3 delta Zip, mRNA	NM_004024	379	309		Homo sapiens activating transcription factor 3 (ATF3), ATF3 delta Zip, mRNA	NM_004024	1519	674
Human Kox14 mRNA for zinc finger protein, partial	X52345	367	496		Human Kox14 mRNA for zinc finger protein, partial	X52345	283	603		Human Kox14 mRNA for zinc finger protein, partial	X52345	972	212		Human Kox14 mRNA for zinc finger protein, partial	X52345	2829	1424
Homo sapiens homeo box HB9 (HLXB9) mRNA	NM_005515	238	194		Homo sapiens homeo box HB9 (HLXB9) mRNA	NM_005515	284	212		Homo sapiens homeo box HB9 (HLXB9) mRNA	NM_005515	299	256		Homo sapiens homeo box HB9 (HLXB9) mRNA	NM_005515	616	347
H.sapiens HZF8 mRNA for zinc finger protein	X78931	255	295		H.sapiens HZF8 mRNA for zinc finger protein	X78931	270	308		H.sapiens HZF8 mRNA for zinc finger protein	X78931	448	222		H.sapiens HZF8 mRNA for zinc finger protein	X78931	703	438
Homo sapiens cDNA: FLJ22700 fis, clone HSI12073	AK026353	201	197		Homo sapiens cDNA: FLJ22700 fis, clone HSI12073	AK026353	175	266		Homo sapiens cDNA: FLJ22700 fis, clone HSI12073	AK026353	520	331		Homo sapiens cDNA: FLJ22700 fis, clone HSI12073	AK026353	1360	481
Homo sapiens NRF1 protein (NRF1) mRNA	L24123	408	328		Homo sapiens NRF1 protein (NRF1) mRNA	L24123	258	276		Homo sapiens NRF1 protein (NRF1) mRNA	L24123	612	280		Homo sapiens NRF1 protein (NRF1) mRNA	L24123	2227	987
Homo sapiens Rev/Rex activation domain binding protein-related (RAB-R) mRNA	NM_006076	286	308		Homo sapiens Rev/Rex activation domain binding protein-related (RAB-R) mRNA	NM_006076	214	275		Homo sapiens Rev/Rex activation domain binding protein-related (RAB-R) mRNA	NM_006076	577	278		Homo sapiens Rev/Rex activation domain binding protein-related (RAB-R) mRNA	NM_006076	2151	524
Homo sapiens cDNA FLJ11842 fis, clone HEMBA1006652, weakly similar to 60S RIBOSOMAL PROTEIN L7	AK021904	648	1099		Homo sapiens cDNA FLJ11842 fis, clone HEMBA1006652, weakly similar to 60S RIBOSOMAL PROTEIN L7	AK021904	412	1733		Homo sapiens cDNA FLJ11842 fis, clone HEMBA1006652, weakly similar to 60S RIBOSOMAL PROTEIN L7	AK021904	1631	654		Homo sapiens cDNA FLJ11842 fis, clone HEMBA1006652, weakly similar to 60S RIBOSOMAL PROTEIN L7	AK021904	6035	2124
Homo sapiens GLE1 (yeast homolog)-like, RNA export mediator (GLE1L) mRNA, and translated products	NM_001499	678	1524		Homo sapiens GLE1 (yeast homolog)-like, RNA export mediator (GLE1L) mRNA, and translated products	NM_001499	318	538		Homo sapiens GLE1 (yeast homolog)-like, RNA export mediator (GLE1L) mRNA, and translated products	NM_001499	2249	764		Homo sapiens GLE1 (yeast homolog)-like, RNA export mediator (GLE1L) mRNA, and translated products	NM_001499	7899	2081
Homo sapiens ribosomal protein S19 (RPS19) mRNA	NM_001022	1300	2791		Homo sapiens ribosomal protein S19 (RPS19) mRNA	NM_001022	436	1928		Homo sapiens ribosomal protein S19 (RPS19) mRNA	NM_001022	6150	1603		Homo sapiens ribosomal protein S19 (RPS19) mRNA	NM_001022	17604	4027
Homo sapiens DKFZP566B023 protein (DKFZP566B023), mRNA	NM_015414	11007	27596		Homo sapiens DKFZP566B023 protein (DKFZP566B023), mRNA	NM_015414	1664	11949		Homo sapiens DKFZP566B023 protein (DKFZP566B023), mRNA	NM_015414	45291	12004		Homo sapiens DKFZP566B023 protein (DKFZP566B023), mRNA	NM_015414	64989	28725
Human (clone SAA7) mRNA sequence	L34070	1527	3848		Human (clone SAA7) mRNA sequence	L34070	478	4142		Human (clone SAA7) mRNA sequence	L34070	6938	1753		Human (clone SAA7) mRNA sequence	L34070	20560	3511
Homo sapiens paraneoplastic cancer-testis-brain antigen (MA5), mRNA	NM_013364	923	1393		Homo sapiens paraneoplastic cancer-testis-brain antigen (MA5), mRNA	NM_013364	300	591		Homo sapiens paraneoplastic cancer-testis-brain antigen (MA5), mRNA	NM_013364	1135	593		Homo sapiens paraneoplastic cancer-testis-brain antigen (MA5), mRNA	NM_013364	5978	3087
Homo sapiens LIM homeobox protein 6 (LHX6), mRNA	NM_014368	487	659		Homo sapiens LIM homeobox protein 6 (LHX6), mRNA	NM_014368	306	229		Homo sapiens LIM homeobox protein 6 (LHX6), mRNA	NM_014368	920	470		Homo sapiens LIM homeobox protein 6 (LHX6), mRNA	NM_014368	1716	622
Homo sapiens glutathione S-transferase M5 (GSTM5) mRNA	NM_000851	281	263		Homo sapiens glutathione S-transferase M5 (GSTM5) mRNA	NM_000851	329	231		Homo sapiens glutathione S-transferase M5 (GSTM5) mRNA	NM_000851	391	233		Homo sapiens glutathione S-transferase M5 (GSTM5) mRNA	NM_000851	670	212
Homo sapiens Testis-specific PTP-BL-related protein on Y (PRY) mRNA	NM_004676	337	200		Homo sapiens Testis-specific PTP-BL-related protein on Y (PRY) mRNA	NM_004676	210	203		Homo sapiens Testis-specific PTP-BL-related protein on Y (PRY) mRNA	NM_004676	416	260		Homo sapiens Testis-specific PTP-BL-related protein on Y (PRY) mRNA	NM_004676	2642	1468
Homo sapiens N-acetylated alpha-linked acidic dipeptidase-like; ILEAL DIPEPTIDYLPEPTIDASE (NAALADASE	NM_005468	359	331		Homo sapiens N-acetylated alpha-linked acidic dipeptidase-like; ILEAL DIPEPTIDYLPEPTIDASE (NAALADASE	NM_005468	267	296		Homo sapiens N-acetylated alpha-linked acidic dipeptidase-like; ILEAL DIPEPTIDYLPEPTIDASE (NAALADASE	NM_005468	418	329		Homo sapiens N-acetylated alpha-linked acidic dipeptidase-like; ILEAL DIPEPTIDYLPEPTIDASE (NAALADASE	NM_005468	1064	355
Homo sapiens clone 24861 DAP-1 alpha mRNA sequence	AF131778	281	241		Homo sapiens clone 24861 DAP-1 alpha mRNA sequence	AF131778	274	174		Homo sapiens clone 24861 DAP-1 alpha mRNA sequence	AF131778	446	427		Homo sapiens clone 24861 DAP-1 alpha mRNA sequence	AF131778	1958	978
thyrotropin beta subunit [human	S51112	286	242		thyrotropin beta subunit [human	S51112	236	158		thyrotropin beta subunit [human	S51112	329	311		thyrotropin beta subunit [human	S51112	338	228
Homo sapiens hypothetical protein from BCRA2 region (CG005)	NM_014887	415	747		Homo sapiens hypothetical protein from BCRA2 region (CG005)	NM_014887	295	364		Homo sapiens hypothetical protein from BCRA2 region (CG005)	NM_014887	1327	563		Homo sapiens hypothetical protein from BCRA2 region (CG005)	NM_014887	2736	935
Homo sapiens Kruppel-like factor 4 (gut) (KLF4)	NM_004235	239	166		Homo sapiens Kruppel-like factor 4 (gut) (KLF4)	NM_004235	389	207		Homo sapiens Kruppel-like factor 4 (gut) (KLF4)	NM_004235	336	245		Homo sapiens Kruppel-like factor 4 (gut) (KLF4)	NM_004235	813	314
Homo sapiens cDNA FLJ13397 fis	AK023459	426	875		Homo sapiens cDNA FLJ13397 fis	AK023459	307	308		Homo sapiens cDNA FLJ13397 fis	AK023459	733	330		Homo sapiens cDNA FLJ13397 fis	AK023459	2428	633
Human putative zinc finger protein (ZNFB7) mRNA	U34249	354	248		Human putative zinc finger protein (ZNFB7) mRNA	U34249	284	263		Human putative zinc finger protein (ZNFB7) mRNA	U34249	387	252		Human putative zinc finger protein (ZNFB7) mRNA	U34249	497	206
Homo sapiens tropomyosin 2 (beta) (TPM2) mRNA	NM_003289	541	784		Homo sapiens tropomyosin 2 (beta) (TPM2) mRNA	NM_003289	366	684		Homo sapiens tropomyosin 2 (beta) (TPM2) mRNA	NM_003289	1235	415		Homo sapiens tropomyosin 2 (beta) (TPM2) mRNA	NM_003289	8302	3557
Homo sapiens putative lysophosphatidic acid acyltransferase mRNA	AF317516	345	454		Homo sapiens putative lysophosphatidic acid acyltransferase mRNA	AF317516	302	452		Homo sapiens putative lysophosphatidic acid acyltransferase mRNA	AF317516	720	291		Homo sapiens putative lysophosphatidic acid acyltransferase mRNA	AF317516	3217	794
Homo sapiens pregnancy-associated plasma protein A (PAPPA) mRNA	NM_002581	404	470		Homo sapiens pregnancy-associated plasma protein A (PAPPA) mRNA	NM_002581	328	227		Homo sapiens pregnancy-associated plasma protein A (PAPPA) mRNA	NM_002581	1097	384		Homo sapiens pregnancy-associated plasma protein A (PAPPA) mRNA	NM_002581	1636	639
Homo sapiens acetyl-CoA synthetase (LOC55902)	NM_018677	423	162		Homo sapiens acetyl-CoA synthetase (LOC55902)	NM_018677	152	196		Homo sapiens acetyl-CoA synthetase (LOC55902)	NM_018677	345	261		Homo sapiens acetyl-CoA synthetase (LOC55902)	NM_018677	765	327
Homo sapiens pregnancy specific beta-1-glycoprotein 11 (PSG11)	NM_002785	285	249		Homo sapiens pregnancy specific beta-1-glycoprotein 11 (PSG11)	NM_002785	280	339		Homo sapiens pregnancy specific beta-1-glycoprotein 11 (PSG11)	NM_002785	353	326		Homo sapiens pregnancy specific beta-1-glycoprotein 11 (PSG11)	NM_002785	1162	769
Homo sapiens sialyltransferase 9 (CMP-NeuAc:lactosylceramide alpha-2	NM_003896	355	491		Homo sapiens sialyltransferase 9 (CMP-NeuAc:lactosylceramide alpha-2	NM_003896	270	223		Homo sapiens sialyltransferase 9 (CMP-NeuAc:lactosylceramide alpha-2	NM_003896	5061	2316		Homo sapiens sialyltransferase 9 (CMP-NeuAc:lactosylceramide alpha-2	NM_003896	1448	569
Homo sapiens aldo-keto reductase family 1	NM_001628	309	240		Homo sapiens aldo-keto reductase family 1	NM_001628	186	175		Homo sapiens aldo-keto reductase family 1	NM_001628	384	197		Homo sapiens aldo-keto reductase family 1	NM_001628	384	316
Homo sapiens lhpp mRNA for phospholysine phosphohistidine inorganic pyrophosphate phosphatase	AB049629	452	797		Homo sapiens lhpp mRNA for phospholysine phosphohistidine inorganic pyrophosphate phosphatase	AB049629	249	208		Homo sapiens lhpp mRNA for phospholysine phosphohistidine inorganic pyrophosphate phosphatase	AB049629	1196	309		Homo sapiens lhpp mRNA for phospholysine phosphohistidine inorganic pyrophosphate phosphatase	AB049629	2136	1175
Homo sapiens E-1 enzyme (MASA) mRNA	AF113125	477	456		Homo sapiens E-1 enzyme (MASA) mRNA	AF113125	222	276		Homo sapiens E-1 enzyme (MASA) mRNA	AF113125	449	329		Homo sapiens E-1 enzyme (MASA) mRNA	AF113125	2413	488
Homo sapiens dihydrolipoamide branched chain transacylase (E2 component of branched chain keto acid	NM_001918	286	239		Homo sapiens dihydrolipoamide branched chain transacylase (E2 component of branched chain keto acid	NM_001918	406	361		Homo sapiens dihydrolipoamide branched chain transacylase (E2 component of branched chain keto acid	NM_001918	678	189		Homo sapiens dihydrolipoamide branched chain transacylase (E2 component of branched chain keto acid	NM_001918	1554	644
Homo sapiens hypothetical protein FLJ10851 (FLJ10851)	NM_018245	536	445		Homo sapiens hypothetical protein FLJ10851 (FLJ10851)	NM_018245	297	334		Homo sapiens hypothetical protein FLJ10851 (FLJ10851)	NM_018245	403	292		Homo sapiens hypothetical protein FLJ10851 (FLJ10851)	NM_018245	5781	2898
Homo sapiens citrate synthase (CS)	NM_004077	852	930		Homo sapiens citrate synthase (CS)	NM_004077	247	1064		Homo sapiens citrate synthase (CS)	NM_004077	1305	971		Homo sapiens citrate synthase (CS)	NM_004077	13645	4057
Homo sapiens NeuAc-alpha-2,3-Gal-beta-1,3-GalNAc-alpha-2, 6-sialyltransferase alpha2,6-sialyltransferase (ST6GALNACIV), mRNA	NM_014403	581	1099		Homo sapiens NeuAc-alpha-2,3-Gal-beta-1,3-GalNAc-alpha-2, 6-sialyltransferase alpha2,6-sialyltransferase (ST6GALNACIV), mRNA	NM_014403	310	309		Homo sapiens NeuAc-alpha-2,3-Gal-beta-1,3-GalNAc-alpha-2, 6-sialyltransferase alpha2,6-sialyltransferase (ST6GALNACIV), mRNA	NM_014403	1399	406		Homo sapiens NeuAc-alpha-2,3-Gal-beta-1,3-GalNAc-alpha-2, 6-sialyltransferase alpha2,6-sialyltransferase (ST6GALNACIV), mRNA	NM_014403	2492	1185
Homo sapiens mRNA; cDNA DKFZp586D0919 (from clone DKFZp586D0919); partial cds	AL050100	318	278		Homo sapiens mRNA; cDNA DKFZp586D0919 (from clone DKFZp586D0919); partial cds	AL050100	294	149		Homo sapiens mRNA; cDNA DKFZp586D0919 (from clone DKFZp586D0919); partial cds	AL050100	320	186		Homo sapiens mRNA; cDNA DKFZp586D0919 (from clone DKFZp586D0919); partial cds	AL050100	988	480
Homo sapiens KIAA1001 protein (KIAA1001), mRNA	NM_014960	632	885		Homo sapiens KIAA1001 protein (KIAA1001), mRNA	NM_014960	362	322		Homo sapiens KIAA1001 protein (KIAA1001), mRNA	NM_014960	1487	590		Homo sapiens KIAA1001 protein (KIAA1001), mRNA	NM_014960	2514	1847
Homo sapiens mRNA for KIAA1377 protein, partial cds	AB037798	794	938		Homo sapiens mRNA for KIAA1377 protein, partial cds	AB037798	301	256		Homo sapiens mRNA for KIAA1377 protein, partial cds	AB037798	1694	609		Homo sapiens mRNA for KIAA1377 protein, partial cds	AB037798	2840	1663
Homo sapiens cytochrome P450, subfamily VIIA (cholesterol 7 alpha-monooxygenase), polypeptide 1 (CYP7A1), nuclear gene encoding mitochondrial protein, mRNA	NM_000780	365	312		Homo sapiens cytochrome P450, subfamily VIIA (cholesterol 7 alpha-monooxygenase), polypeptide 1 (CYP7A1), nuclear gene encoding mitochondrial protein, mRNA	NM_000780	252	217		Homo sapiens cytochrome P450, subfamily VIIA (cholesterol 7 alpha-monooxygenase), polypeptide 1 (CYP7A1), nuclear gene encoding mitochondrial protein, mRNA	NM_000780	360	236		Homo sapiens cytochrome P450, subfamily VIIA (cholesterol 7 alpha-monooxygenase), polypeptide 1 (CYP7A1), nuclear gene encoding mitochondrial protein, mRNA	NM_000780	574	572
Homo sapiens gephyrin mRNA, complete cds	AF272663	335	652		Homo sapiens gephyrin mRNA, complete cds	AF272663	237	254		Homo sapiens gephyrin mRNA, complete cds	AF272663	522	473		Homo sapiens gephyrin mRNA, complete cds	AF272663	15581	10404
Homo sapiens formyltetrahydrofolate dehydrogenase (FTHFD), mRNA	NM_012190	650	1053		Homo sapiens formyltetrahydrofolate dehydrogenase (FTHFD), mRNA	NM_012190	311	303		Homo sapiens formyltetrahydrofolate dehydrogenase (FTHFD), mRNA	NM_012190	1863	596		Homo sapiens formyltetrahydrofolate dehydrogenase (FTHFD), mRNA	NM_012190	4549	1082
Homo sapiens glycine C-acetyltransferase (2-amino-3-ketobutyrate-CoA ligase) (GCAT), mRNA	NM_014291	414	449		Homo sapiens glycine C-acetyltransferase (2-amino-3-ketobutyrate-CoA ligase) (GCAT), mRNA	NM_014291	297	312		Homo sapiens glycine C-acetyltransferase (2-amino-3-ketobutyrate-CoA ligase) (GCAT), mRNA	NM_014291	871	380		Homo sapiens glycine C-acetyltransferase (2-amino-3-ketobutyrate-CoA ligase) (GCAT), mRNA	NM_014291	3927	988
Homo sapiens KIAA0418 gene product (KIAA0418), mRNA	NM_014631	277	223		Homo sapiens KIAA0418 gene product (KIAA0418), mRNA	NM_014631	275	157		Homo sapiens KIAA0418 gene product (KIAA0418), mRNA	NM_014631	370	336		Homo sapiens KIAA0418 gene product (KIAA0418), mRNA	NM_014631	505	412
Homo sapiens ATP-binding cassette, sub-family A (ABC1), member 3 (ABCA3), mRNA	NM_001089	965	900		Homo sapiens ATP-binding cassette, sub-family A (ABC1), member 3 (ABCA3), mRNA	NM_001089	366	373		Homo sapiens ATP-binding cassette, sub-family A (ABC1), member 3 (ABCA3), mRNA	NM_001089	1438	976		Homo sapiens ATP-binding cassette, sub-family A (ABC1), member 3 (ABCA3), mRNA	NM_001089	5908	3432
Homo sapiens epoxide hydrolase 1, microsomal (xenobiotic) (EPHX1) mRNA	NM_000120	291	301		Homo sapiens epoxide hydrolase 1, microsomal (xenobiotic) (EPHX1) mRNA	NM_000120	261	121		Homo sapiens epoxide hydrolase 1, microsomal (xenobiotic) (EPHX1) mRNA	NM_000120	327	256		Homo sapiens epoxide hydrolase 1, microsomal (xenobiotic) (EPHX1) mRNA	NM_000120	696	445
Homo sapiens aquaporin 7 (AQP7) mRNA	NM_001170	276	221		Homo sapiens aquaporin 7 (AQP7) mRNA	NM_001170	293	237		Homo sapiens aquaporin 7 (AQP7) mRNA	NM_001170	319	207		Homo sapiens aquaporin 7 (AQP7) mRNA	NM_001170	4130	2028
Homo sapiens cDNA FLJ14320 fis, clone PLACE3000455	AK024382	374	337		Homo sapiens cDNA FLJ14320 fis, clone PLACE3000455	AK024382	273	182		Homo sapiens cDNA FLJ14320 fis, clone PLACE3000455	AK024382	540	251		Homo sapiens cDNA FLJ14320 fis, clone PLACE3000455	AK024382	614	289
Homo sapiens ATP-binding cassette, sub-family B (MDR/TAP), member 10 (ABCB10), nuclear gene encoding mitochondrial protein, mRNA	NM_012089	494	379		Homo sapiens ATP-binding cassette, sub-family B (MDR/TAP), member 10 (ABCB10), nuclear gene encoding mitochondrial protein, mRNA	NM_012089	271	187		Homo sapiens ATP-binding cassette, sub-family B (MDR/TAP), member 10 (ABCB10), nuclear gene encoding mitochondrial protein, mRNA	NM_012089	472	279		Homo sapiens ATP-binding cassette, sub-family B (MDR/TAP), member 10 (ABCB10), nuclear gene encoding mitochondrial protein, mRNA	NM_012089	1917	332
Homo sapiens cystic fibrosis transmembrane conductance regulator, ATP-binding cassette (sub-family C, member 7) (CFTR), mRNA	NM_000492	1318	2331		Homo sapiens cystic fibrosis transmembrane conductance regulator, ATP-binding cassette (sub-family C, member 7) (CFTR), mRNA	NM_000492	329	959		Homo sapiens cystic fibrosis transmembrane conductance regulator, ATP-binding cassette (sub-family C, member 7) (CFTR), mRNA	NM_000492	4185	1014		Homo sapiens cystic fibrosis transmembrane conductance regulator, ATP-binding cassette (sub-family C, member 7) (CFTR), mRNA	NM_000492	12666	2875
Homo sapiens Fc fragment of IgE, high affinity I, receptor for; gamma polypeptide (FCER1G), mRNA	NM_004106	368	358		Homo sapiens Fc fragment of IgE, high affinity I, receptor for; gamma polypeptide (FCER1G), mRNA	NM_004106	259	262		Homo sapiens Fc fragment of IgE, high affinity I, receptor for; gamma polypeptide (FCER1G), mRNA	NM_004106	522	295		Homo sapiens Fc fragment of IgE, high affinity I, receptor for; gamma polypeptide (FCER1G), mRNA	NM_004106	1572	525
Homo sapiens G protein-coupled receptor 68 (GPR68), mRNA	NM_003485	754	1145		Homo sapiens G protein-coupled receptor 68 (GPR68), mRNA	NM_003485	398	1204		Homo sapiens G protein-coupled receptor 68 (GPR68), mRNA	NM_003485	2052	807		Homo sapiens G protein-coupled receptor 68 (GPR68), mRNA	NM_003485	3683	1867
Homo sapiens peptidylprolyl isomerase D (cyclophilin D) (PPID) mRNA	NM_005038	387	607		Homo sapiens peptidylprolyl isomerase D (cyclophilin D) (PPID) mRNA	NM_005038	268	557		Homo sapiens peptidylprolyl isomerase D (cyclophilin D) (PPID) mRNA	NM_005038	1135	547		Homo sapiens peptidylprolyl isomerase D (cyclophilin D) (PPID) mRNA	NM_005038	4378	1664
Human Fc-gamma receptor I A1 mRNA, complete cds	L03418	430	362		Human Fc-gamma receptor I A1 mRNA, complete cds	L03418	301	210		Human Fc-gamma receptor I A1 mRNA, complete cds	L03418	1109	455		Human Fc-gamma receptor I A1 mRNA, complete cds	L03418	1757	1009
Homo sapiens platelet-activating factor receptor (PTAFR) mRNA	NM_000952	264	232		Homo sapiens platelet-activating factor receptor (PTAFR) mRNA	NM_000952	292	123		Homo sapiens platelet-activating factor receptor (PTAFR) mRNA	NM_000952	276	263		Homo sapiens platelet-activating factor receptor (PTAFR) mRNA	NM_000952	416	282
Homo sapiens CD5 antigen-like (scavenger receptor cysteine rich family) (CD5L) mRNA	NM_005894	421	425		Homo sapiens CD5 antigen-like (scavenger receptor cysteine rich family) (CD5L) mRNA	NM_005894	231	225		Homo sapiens CD5 antigen-like (scavenger receptor cysteine rich family) (CD5L) mRNA	NM_005894	888	259		Homo sapiens CD5 antigen-like (scavenger receptor cysteine rich family) (CD5L) mRNA	NM_005894	1089	448
Homo sapiens ERO1 (S. cerevisiae)-like (ERO1L), mRNA	NM_014584	735	1420		Homo sapiens ERO1 (S. cerevisiae)-like (ERO1L), mRNA	NM_014584	315	256		Homo sapiens ERO1 (S. cerevisiae)-like (ERO1L), mRNA	NM_014584	2780	847		Homo sapiens ERO1 (S. cerevisiae)-like (ERO1L), mRNA	NM_014584	6622	2989
Human heat shock protein 86 mRNA, 5'end	M30627	289	210		Human heat shock protein 86 mRNA, 5'end	M30627	218	175		Human heat shock protein 86 mRNA, 5'end	M30627	366	330		Human heat shock protein 86 mRNA, 5'end	M30627	734	448
Homo sapiens signal transducer and activator of transcription 1, 91kD (STAT1), mRNA	AA486367	2397	1454		Homo sapiens signal transducer and activator of transcription 1, 91kD (STAT1), mRNA	AA486367	596	3605		Homo sapiens signal transducer and activator of transcription 1, 91kD (STAT1), mRNA	AA486367	3711	1094		Homo sapiens signal transducer and activator of transcription 1, 91kD (STAT1), mRNA	AA486367	28227	5046
LEP;Leptin (obesity homolog, mouse)	N56684	685	372		LEP;Leptin (obesity homolog, mouse)	N56684	257	497		LEP;Leptin (obesity homolog, mouse)	N56684	500	346		LEP;Leptin (obesity homolog, mouse)	N56684	4486	792
CALCB calcitonin-related polypeptide, beta	BC008428	344	186		CALCB calcitonin-related polypeptide, beta	BC008428	254	237		CALCB calcitonin-related polypeptide, beta	BC008428	380	311		CALCB calcitonin-related polypeptide, beta	BC008428	408	199
CYP2C8 cytochrome P450, family 2, subfamily C, polypeptide 8	BC020596	799	990		CYP2C8 cytochrome P450, family 2, subfamily C, polypeptide 8	BC020596	408	299		CYP2C8 cytochrome P450, family 2, subfamily C, polypeptide 8	BC020596	2452	18229		CYP2C8 cytochrome P450, family 2, subfamily C, polypeptide 8	BC020596	2097	1494
FAU Finkel-Biskis-Reilly murine sarcoma virus (FBR-MuSV) ubiquitously expressed (fox derived); ribosomal protein S30	AF116606	6460	15809		FAU Finkel-Biskis-Reilly murine sarcoma virus (FBR-MuSV) ubiquitously expressed (fox derived); ribosomal protein S30	AF116606	1941	16321		FAU Finkel-Biskis-Reilly murine sarcoma virus (FBR-MuSV) ubiquitously expressed (fox derived); ribosomal protein S30	AF116606	24326	5623		FAU Finkel-Biskis-Reilly murine sarcoma virus (FBR-MuSV) ubiquitously expressed (fox derived); ribosomal protein S30	AF116606	44823	11816
GGTL4 gamma-glutamyltransferase-like 4	X98922	1186	2546		GGTL4 gamma-glutamyltransferase-like 4	X98922	171	802		GGTL4 gamma-glutamyltransferase-like 4	X98922	6279	1497		GGTL4 gamma-glutamyltransferase-like 4	X98922	11867	3351
TRGV9 T cell receptor gamma variable 9	AK056843	1588	1175		TRGV9 T cell receptor gamma variable 9	AK056843	406	858		TRGV9 T cell receptor gamma variable 9	AK056843	1112	1144		TRGV9 T cell receptor gamma variable 9	AK056843	3082	2436
Homo sapiens transforming growth factor beta-activated kinase-binding protein 1 (TAB1), mRNA	U49928	1156	1831		Homo sapiens transforming growth factor beta-activated kinase-binding protein 1 (TAB1), mRNA	U49928	4895	2894		Homo sapiens transforming growth factor beta-activated kinase-binding protein 1 (TAB1), mRNA	U49928	2024	699		Homo sapiens transforming growth factor beta-activated kinase-binding protein 1 (TAB1), mRNA	U49928	33688	17740
GPS2 G protein pathway suppressor 2	AK096645	1685	3362		GPS2 G protein pathway suppressor 2	AK096645	486	1746		GPS2 G protein pathway suppressor 2	AK096645	5546	1349		GPS2 G protein pathway suppressor 2	AK096645	16156	6115
PIB5PA phosphatidylinositol (4,5) bisphosphate 5-phosphatase, A	AK092859	330	326		PIB5PA phosphatidylinositol (4,5) bisphosphate 5-phosphatase, A	AK092859	317	214		PIB5PA phosphatidylinositol (4,5) bisphosphate 5-phosphatase, A	AK092859	590	338		PIB5PA phosphatidylinositol (4,5) bisphosphate 5-phosphatase, A	AK092859	883	407
CASP8 caspase 8, apoptosis-related cysteine protease	NM_033357	1259	1300		CASP8 caspase 8, apoptosis-related cysteine protease	NM_033357	443	786		CASP8 caspase 8, apoptosis-related cysteine protease	NM_033357	2369	1022		CASP8 caspase 8, apoptosis-related cysteine protease	NM_033357	4102	2815
SPRR4 small proline rich protein 4	AF335109	356	350		SPRR4 small proline rich protein 4	AF335109	311	383		SPRR4 small proline rich protein 4	AF335109	415	323		SPRR4 small proline rich protein 4	AF335109	1027	352
TLR1 toll-like receptor 1	NM_003263	262	301		TLR1 toll-like receptor 1	NM_003263	283	341		TLR1 toll-like receptor 1	NM_003263	450	263		TLR1 toll-like receptor 1	NM_003263	613	353
Homo sapiens MAD (mothers against decapentaplegic, Drosophila) homolog 2 (MADH2) mRNA	U59911	470	653		Homo sapiens MAD (mothers against decapentaplegic, Drosophila) homolog 2 (MADH2) mRNA	U59911	283	301		Homo sapiens MAD (mothers against decapentaplegic, Drosophila) homolog 2 (MADH2) mRNA	U59911	753	353		Homo sapiens MAD (mothers against decapentaplegic, Drosophila) homolog 2 (MADH2) mRNA	U59911	3097	919
Homo sapiens proteinx0008 (AD013), mRNA	NM_013395	868	1511		Homo sapiens proteinx0008 (AD013), mRNA	NM_013395	284	360		Homo sapiens proteinx0008 (AD013), mRNA	NM_013395	2366	704		Homo sapiens proteinx0008 (AD013), mRNA	NM_013395	7173	2239
Homo sapiens hypothetical protein FLJ10701 (FLJ10701), mRNA	NM_018183	381	272		Homo sapiens hypothetical protein FLJ10701 (FLJ10701), mRNA	NM_018183	203	258		Homo sapiens hypothetical protein FLJ10701 (FLJ10701), mRNA	NM_018183	511	404		Homo sapiens hypothetical protein FLJ10701 (FLJ10701), mRNA	NM_018183	1051	446
Homo sapiens DNA segment, numerous copies, expressed probes (GS1 gene) (DXF68S1E), mRNA	NM_012080	289	238		Homo sapiens DNA segment, numerous copies, expressed probes (GS1 gene) (DXF68S1E), mRNA	NM_012080	279	305		Homo sapiens DNA segment, numerous copies, expressed probes (GS1 gene) (DXF68S1E), mRNA	NM_012080	550	376		Homo sapiens DNA segment, numerous copies, expressed probes (GS1 gene) (DXF68S1E), mRNA	NM_012080	1828	568
Homo sapiens osmosis responsive factor (OSRF), mRNA	NM_012382	430	319		Homo sapiens osmosis responsive factor (OSRF), mRNA	NM_012382	289	264		Homo sapiens osmosis responsive factor (OSRF), mRNA	NM_012382	495	316		Homo sapiens osmosis responsive factor (OSRF), mRNA	NM_012382	1604	712
Homo sapiens short chain 2-hydroxy acid oxidase HAOX1 (HAOX1) mRNA, complete cds	AF231916	438	424		Homo sapiens short chain 2-hydroxy acid oxidase HAOX1 (HAOX1) mRNA, complete cds	AF231916	244	276		Homo sapiens short chain 2-hydroxy acid oxidase HAOX1 (HAOX1) mRNA, complete cds	AF231916	375	358		Homo sapiens short chain 2-hydroxy acid oxidase HAOX1 (HAOX1) mRNA, complete cds	AF231916	2494	1748
Homo sapiens acyl-Coenzyme A oxidase 3, pristanoyl (ACOX3) mRNA	NM_003501	431	671		Homo sapiens acyl-Coenzyme A oxidase 3, pristanoyl (ACOX3) mRNA	NM_003501	314	432		Homo sapiens acyl-Coenzyme A oxidase 3, pristanoyl (ACOX3) mRNA	NM_003501	1659	382		Homo sapiens acyl-Coenzyme A oxidase 3, pristanoyl (ACOX3) mRNA	NM_003501	4763	1194
Homo sapiens cDNA FLJ12592 fis, clone NT2RM4001316, weakly similar to ACYL-COA DEHYDROGENASE, MEDIUM-CHAIN SPECIFIC PRECURSOR (EC 1.3.99.3)	AK022654	829	948		Homo sapiens cDNA FLJ12592 fis, clone NT2RM4001316, weakly similar to ACYL-COA DEHYDROGENASE, MEDIUM-CHAIN SPECIFIC PRECURSOR (EC 1.3.99.3)	AK022654	259	278		Homo sapiens cDNA FLJ12592 fis, clone NT2RM4001316, weakly similar to ACYL-COA DEHYDROGENASE, MEDIUM-CHAIN SPECIFIC PRECURSOR (EC 1.3.99.3)	AK022654	951	361		Homo sapiens cDNA FLJ12592 fis, clone NT2RM4001316, weakly similar to ACYL-COA DEHYDROGENASE, MEDIUM-CHAIN SPECIFIC PRECURSOR (EC 1.3.99.3)	AK022654	7353	4149
Human 12S RNA induced by poly(rI), poly(rC) and Newcastle disease virus	X13956	431	621		Human 12S RNA induced by poly(rI), poly(rC) and Newcastle disease virus	X13956	248	249		Human 12S RNA induced by poly(rI), poly(rC) and Newcastle disease virus	X13956	1421	390		Human 12S RNA induced by poly(rI), poly(rC) and Newcastle disease virus	X13956	2099	945
Homo sapiens phospholipase A2, group VI (PLA2G6), mRNA	NM_003560	4304	8340		Homo sapiens phospholipase A2, group VI (PLA2G6), mRNA	NM_003560	141	962		Homo sapiens phospholipase A2, group VI (PLA2G6), mRNA	NM_003560	9489	2863		Homo sapiens phospholipase A2, group VI (PLA2G6), mRNA	NM_003560	30322	6554
unknown	CY3	63809	336		unknown	CY3	11850	291		unknown	CY3	64902	304		unknown	CY3	65326	299
unknown	CY3	64371	274		unknown	CY3	13508	215		unknown	CY3	64859	199		unknown	CY3	64793	373
		277	197				7117	5397				216	179				169	200
		276	202				249	275				256	207				232	211
unknown	SR2	62889	63498		unknown	SR2	15776	17197		unknown	SR2	60930	63684		unknown	SR2	62994	64460
unknown	SR4	27253	27142		unknown	SR4	6861	8413		unknown	SR4	37628	52655		unknown	SR4	46806	61030
unknown	SR6	6636	5211		unknown	SR6	972	672		unknown	SR6	4960	5937		unknown	SR6	5200	10227
unknown	SR8	29056	65088		unknown	SR8	4490	19208		unknown	SR8	4671	49166		unknown	SR8	5273	61185
unknown	SR10	48227	14789		unknown	SR10	7711	1905		unknown	SR10	49152	11177		unknown	SR10	52473	16644
		233	161				231	186				244	321				273	206
		263	170				256	187				265	261				263	161
Homo sapiens TNF receptor-associated factor 3 (TRAF3) mRNA	BG325046	1041	677		Homo sapiens TNF receptor-associated factor 3 (TRAF3) mRNA	BG325046	363	176		Homo sapiens TNF receptor-associated factor 3 (TRAF3) mRNA	BG325046	1026	856		Homo sapiens TNF receptor-associated factor 3 (TRAF3) mRNA	BG325046	4975	1553
Homo sapiens lymphotoxin beta (TNF superfamily, member 3) (LTB), transcript variant 1, mRNA	AI351740	6574	5624		Homo sapiens lymphotoxin beta (TNF superfamily, member 3) (LTB), transcript variant 1, mRNA	AI351740	1082	4612		Homo sapiens lymphotoxin beta (TNF superfamily, member 3) (LTB), transcript variant 1, mRNA	AI351740	8265	5321		Homo sapiens lymphotoxin beta (TNF superfamily, member 3) (LTB), transcript variant 1, mRNA	AI351740	28296	10673
Homo sapiens S100 calcium-binding protein A10 (annexin II ligand, calpactin I, light polypeptide (p11)) (S100A10), mRNA	AA444051	480	480		Homo sapiens S100 calcium-binding protein A10 (annexin II ligand, calpactin I, light polypeptide (p11)) (S100A10), mRNA	AA444051	209	405		Homo sapiens S100 calcium-binding protein A10 (annexin II ligand, calpactin I, light polypeptide (p11)) (S100A10), mRNA	AA444051	853	453		Homo sapiens S100 calcium-binding protein A10 (annexin II ligand, calpactin I, light polypeptide (p11)) (S100A10), mRNA	AA444051	2433	692
Homo sapiens mucosal vascular addressin cell adhesion molecule 1 (MADCAM1), mRNA	NM_007164	346	389		Homo sapiens mucosal vascular addressin cell adhesion molecule 1 (MADCAM1), mRNA	NM_007164	171	181		Homo sapiens mucosal vascular addressin cell adhesion molecule 1 (MADCAM1), mRNA	NM_007164	427	327		Homo sapiens mucosal vascular addressin cell adhesion molecule 1 (MADCAM1), mRNA	NM_007164	1880	1022
Homo sapiens S100 calcium-binding protein A12 (calgranulin C) (S100A12), mRNA	AA700005	359	426		Homo sapiens S100 calcium-binding protein A12 (calgranulin C) (S100A12), mRNA	AA700005	250	403		Homo sapiens S100 calcium-binding protein A12 (calgranulin C) (S100A12), mRNA	AA700005	474	270		Homo sapiens S100 calcium-binding protein A12 (calgranulin C) (S100A12), mRNA	AA700005	836	542
Homo sapiens interleukin 4 receptor (IL4R) mRNA	AA292025	640	1175		Homo sapiens interleukin 4 receptor (IL4R) mRNA	AA292025	264	559		Homo sapiens interleukin 4 receptor (IL4R) mRNA	AA292025	986	597		Homo sapiens interleukin 4 receptor (IL4R) mRNA	AA292025	2359	611
Homo sapiens interleukin 10 receptor, alpha (IL10RA) mRNA	AA437226	4822	10843		Homo sapiens interleukin 10 receptor, alpha (IL10RA) mRNA	AA437226	1038	4323		Homo sapiens interleukin 10 receptor, alpha (IL10RA) mRNA	AA437226	17873	4742		Homo sapiens interleukin 10 receptor, alpha (IL10RA) mRNA	AA437226	22965	10445
Homo sapiens mRNA for GRIP1 protein	R36143	1092	1353		Homo sapiens mRNA for GRIP1 protein	R36143	405	981		Homo sapiens mRNA for GRIP1 protein	R36143	2942	1153		Homo sapiens mRNA for GRIP1 protein	R36143	6599	1865
Homo sapiens agouti (mouse) related protein (AGRP), transcript variant 1, mRNA	AI572835	188	251		Homo sapiens agouti (mouse) related protein (AGRP), transcript variant 1, mRNA	AI572835	295	239		Homo sapiens agouti (mouse) related protein (AGRP), transcript variant 1, mRNA	AI572835	618	358		Homo sapiens agouti (mouse) related protein (AGRP), transcript variant 1, mRNA	AI572835	4155	1957
Homo sapiens protein inhibitor of activated STAT-1 (PIAS1), mRNA	R20392	781	1126		Homo sapiens protein inhibitor of activated STAT-1 (PIAS1), mRNA	R20392	356	537		Homo sapiens protein inhibitor of activated STAT-1 (PIAS1), mRNA	R20392	1719	620		Homo sapiens protein inhibitor of activated STAT-1 (PIAS1), mRNA	R20392	4986	2836
		285	241				213	163				284	191				246	205
unknown	CY3	64443	305		unknown	CY3	7001	531		unknown	CY3	65146	361		unknown	CY3	65331	327
unknown	CY3	64821	831		unknown	CY3	3463	138		unknown	CY3	63190	664		unknown	CY3	63894	768
unknown	CY3	65029	630		unknown	CY3	20422	207		unknown	CY3	62893	710		unknown	CY3	63482	829
		291	190				220	125				208	132				248	261
Homo sapiens HCCA2 mRNA	AB028173	458	303		Homo sapiens HCCA2 mRNA	AB028173	179	126		Homo sapiens HCCA2 mRNA	AB028173	281	181		Homo sapiens HCCA2 mRNA	AB028173	725	458
Homo sapiens HOM-TES-85 tumor antigen (LOC51213)	NM_016383	478	483		Homo sapiens HOM-TES-85 tumor antigen (LOC51213)	NM_016383	230	173		Homo sapiens HOM-TES-85 tumor antigen (LOC51213)	NM_016383	527	424		Homo sapiens HOM-TES-85 tumor antigen (LOC51213)	NM_016383	2458	536
Homo sapiens seladin-1 mRNA	AF261758	862	1246		Homo sapiens seladin-1 mRNA	AF261758	205	634		Homo sapiens seladin-1 mRNA	AF261758	1452	645		Homo sapiens seladin-1 mRNA	AF261758	10444	2371
Homo sapiens hyaluronan synthase 1 (HAS1)	NM_001523	355	344		Homo sapiens hyaluronan synthase 1 (HAS1)	NM_001523	204	164		Homo sapiens hyaluronan synthase 1 (HAS1)	NM_001523	978	855		Homo sapiens hyaluronan synthase 1 (HAS1)	NM_001523	1904	817
Homo sapiens UDP-N-acetyl-alpha-D-galactosamine:polypeptide N-acetylgalactosaminyltransferase 7 (Gal	NM_017423	316	253		Homo sapiens UDP-N-acetyl-alpha-D-galactosamine:polypeptide N-acetylgalactosaminyltransferase 7 (Gal	NM_017423	305	187		Homo sapiens UDP-N-acetyl-alpha-D-galactosamine:polypeptide N-acetylgalactosaminyltransferase 7 (Gal	NM_017423	347	304		Homo sapiens UDP-N-acetyl-alpha-D-galactosamine:polypeptide N-acetylgalactosaminyltransferase 7 (Gal	NM_017423	1046	284
Homo sapiens CGI-112 protein (LOC51016)	NM_016049	776	1003		Homo sapiens CGI-112 protein (LOC51016)	NM_016049	327	1618		Homo sapiens CGI-112 protein (LOC51016)	NM_016049	2989	1080		Homo sapiens CGI-112 protein (LOC51016)	NM_016049	13013	2840
Homo sapiens insulin upstream factor 1 (IUF1)	NM_013311	517	537		Homo sapiens insulin upstream factor 1 (IUF1)	NM_013311	378	1201		Homo sapiens insulin upstream factor 1 (IUF1)	NM_013311	1980	735		Homo sapiens insulin upstream factor 1 (IUF1)	NM_013311	12192	2573
Homo sapiens cytochrome b-5 (CYB5)	NM_001914	247	248		Homo sapiens cytochrome b-5 (CYB5)	NM_001914	379	513		Homo sapiens cytochrome b-5 (CYB5)	NM_001914	584	371		Homo sapiens cytochrome b-5 (CYB5)	NM_001914	4754	955
Homo sapiens SCO (cytochrome oxidase deficient	NM_004589	416	760		Homo sapiens SCO (cytochrome oxidase deficient	NM_004589	331	226		Homo sapiens SCO (cytochrome oxidase deficient	NM_004589	671	370		Homo sapiens SCO (cytochrome oxidase deficient	NM_004589	3327	820
Homo sapiens cytochrome b5 reductase 1 (B5R.1) (LOC51706)	NM_016243	473	531		Homo sapiens cytochrome b5 reductase 1 (B5R.1) (LOC51706)	NM_016243	224	346		Homo sapiens cytochrome b5 reductase 1 (B5R.1) (LOC51706)	NM_016243	706	356		Homo sapiens cytochrome b5 reductase 1 (B5R.1) (LOC51706)	NM_016243	2342	848
H.sapiens mRNA for succinate dehydrogenase flavoprotein subunit	X53943	414	401		H.sapiens mRNA for succinate dehydrogenase flavoprotein subunit	X53943	226	237		H.sapiens mRNA for succinate dehydrogenase flavoprotein subunit	X53943	483	253		H.sapiens mRNA for succinate dehydrogenase flavoprotein subunit	X53943	678	357
Homo sapiens cytochrome P450	NM_000104	1305	2417		Homo sapiens cytochrome P450	NM_000104	179	1620		Homo sapiens cytochrome P450	NM_000104	2693	856		Homo sapiens cytochrome P450	NM_000104	15563	2580
Homo sapiens oxidase (cytochrome c) assembly 1-like (OXA1L)	NM_005015	985	2019		Homo sapiens oxidase (cytochrome c) assembly 1-like (OXA1L)	NM_005015	389	936		Homo sapiens oxidase (cytochrome c) assembly 1-like (OXA1L)	NM_005015	2436	662		Homo sapiens oxidase (cytochrome c) assembly 1-like (OXA1L)	NM_005015	7015	1949
SREBF1 sterol regulatory element binding transcription factor 1	NM_004176	1526	2169		SREBF1 sterol regulatory element binding transcription factor 1	NM_004176	477	1412		SREBF1 sterol regulatory element binding transcription factor 1	NM_004176	2433	925		SREBF1 sterol regulatory element binding transcription factor 1	NM_004176	6103	2683
NR2F2 nuclear receptor subfamily 2	NM_021005	374	236		NR2F2 nuclear receptor subfamily 2	NM_021005	271	231		NR2F2 nuclear receptor subfamily 2	NM_021005	539	421		NR2F2 nuclear receptor subfamily 2	NM_021005	1264	626
unknown	SB	347	174		unknown	SB	254	166		unknown	SB	191	294		unknown	SB	319	248
		267	193				223	203				324	259				261	257
		264	219				259	176				223	234				254	204
unknown	CY3	64941	795		unknown	CY3	11551	241		unknown	CY3	63071	654		unknown	CY3	61193	1335
unknown	CY3	65366	693		unknown	CY3	13261	201		unknown	CY3	65275	905		unknown	CY3	59049	954
unknown	CY3	65343	787		unknown	CY3	10630	249		unknown	CY3	63959	511		unknown	CY3	63860	713
Homo sapiens CGI-124 protein (LOC51645), mRNA	NM_016059	391	424		Homo sapiens CGI-124 protein (LOC51645), mRNA	NM_016059	257	590		Homo sapiens CGI-124 protein (LOC51645), mRNA	NM_016059	6730	7494		Homo sapiens CGI-124 protein (LOC51645), mRNA	NM_016059	3451	854
Homo sapiens class I cytokine receptor (WSX-1) mRNA	NM_004843	658	923		Homo sapiens class I cytokine receptor (WSX-1) mRNA	NM_004843	343	195		Homo sapiens class I cytokine receptor (WSX-1) mRNA	NM_004843	848	579		Homo sapiens class I cytokine receptor (WSX-1) mRNA	NM_004843	3553	1650
Homo sapiens CMRF-35-H9 mRNA, complete cds	AF020314	338	231		Homo sapiens CMRF-35-H9 mRNA, complete cds	AF020314	204	250		Homo sapiens CMRF-35-H9 mRNA, complete cds	AF020314	389	248		Homo sapiens CMRF-35-H9 mRNA, complete cds	AF020314	556	298
Homo sapiens selenoprotein X (LOC51734), mRNA	NM_016332	521	787		Homo sapiens selenoprotein X (LOC51734), mRNA	NM_016332	357	764		Homo sapiens selenoprotein X (LOC51734), mRNA	NM_016332	725	512		Homo sapiens selenoprotein X (LOC51734), mRNA	NM_016332	5497	2359
Homo sapiens cDNA FLJ13874 fis, clone THYRO1001365	AK023936	357	187		Homo sapiens cDNA FLJ13874 fis, clone THYRO1001365	AK023936	193	158		Homo sapiens cDNA FLJ13874 fis, clone THYRO1001365	AK023936	248	223		Homo sapiens cDNA FLJ13874 fis, clone THYRO1001365	AK023936	347	307
Homo sapiens LIM protein (similar to rat protein kinase C-binding enigma) (LIM) mRNA	NM_006457	280	220		Homo sapiens LIM protein (similar to rat protein kinase C-binding enigma) (LIM) mRNA	NM_006457	251	404		Homo sapiens LIM protein (similar to rat protein kinase C-binding enigma) (LIM) mRNA	NM_006457	359	295		Homo sapiens LIM protein (similar to rat protein kinase C-binding enigma) (LIM) mRNA	NM_006457	1024	445
Homo sapiens jerky (mouse) homolog-like (JRKL), mRNA	NM_003772	284	517		Homo sapiens jerky (mouse) homolog-like (JRKL), mRNA	NM_003772	284	256		Homo sapiens jerky (mouse) homolog-like (JRKL), mRNA	NM_003772	411	207		Homo sapiens jerky (mouse) homolog-like (JRKL), mRNA	NM_003772	1157	406
Homo sapiens heat shock 27kD protein 2 (HSPB2) mRNA	NM_001541	265	273		Homo sapiens heat shock 27kD protein 2 (HSPB2) mRNA	NM_001541	225	252		Homo sapiens heat shock 27kD protein 2 (HSPB2) mRNA	NM_001541	282	230		Homo sapiens heat shock 27kD protein 2 (HSPB2) mRNA	NM_001541	33923	18388
Homo sapiens small proline-rich protein 3 (SPRR3), mRNA	NM_005416	240	409		Homo sapiens small proline-rich protein 3 (SPRR3), mRNA	NM_005416	268	216		Homo sapiens small proline-rich protein 3 (SPRR3), mRNA	NM_005416	411	238		Homo sapiens small proline-rich protein 3 (SPRR3), mRNA	NM_005416	1600	685
Homo sapiens 3-prime-phosphoadenosine 5-prime-phosphosulfate synthase 2 (PAPSS2) mRNA	NM_004670	331	332		Homo sapiens 3-prime-phosphoadenosine 5-prime-phosphosulfate synthase 2 (PAPSS2) mRNA	NM_004670	271	268		Homo sapiens 3-prime-phosphoadenosine 5-prime-phosphosulfate synthase 2 (PAPSS2) mRNA	NM_004670	265	206		Homo sapiens 3-prime-phosphoadenosine 5-prime-phosphosulfate synthase 2 (PAPSS2) mRNA	NM_004670	370	454
Homo sapiens Wnt inhibitory factor-1 (WIF-1)	NM_007191	357	282		Homo sapiens Wnt inhibitory factor-1 (WIF-1)	NM_007191	273	282		Homo sapiens Wnt inhibitory factor-1 (WIF-1)	NM_007191	233	311		Homo sapiens Wnt inhibitory factor-1 (WIF-1)	NM_007191	1348	607
Homo sapiens mRNA full length insert cDNA clone EUROIMAGE 381867	AL109667	347	324		Homo sapiens mRNA full length insert cDNA clone EUROIMAGE 381867	AL109667	258	302		Homo sapiens mRNA full length insert cDNA clone EUROIMAGE 381867	AL109667	406	311		Homo sapiens mRNA full length insert cDNA clone EUROIMAGE 381867	AL109667	2623	1889
Homo sapiens interferon	NM_002170	255	246		Homo sapiens interferon	NM_002170	373	210		Homo sapiens interferon	NM_002170	472	165		Homo sapiens interferon	NM_002170	324	307
Homo sapiens proopiomelanocortin (adrenocorticotropin/ beta-lipotropin/ alpha-melanocyte stimulating	NM_000939	7502	16270		Homo sapiens proopiomelanocortin (adrenocorticotropin/ beta-lipotropin/ alpha-melanocyte stimulating	NM_000939	2097	16163		Homo sapiens proopiomelanocortin (adrenocorticotropin/ beta-lipotropin/ alpha-melanocyte stimulating	NM_000939	12287	3709		Homo sapiens proopiomelanocortin (adrenocorticotropin/ beta-lipotropin/ alpha-melanocyte stimulating	NM_000939	37478	12447
Homo sapiens collagen chain mRNA	L12347	315	248		Homo sapiens collagen chain mRNA	L12347	241	249		Homo sapiens collagen chain mRNA	L12347	427	258		Homo sapiens collagen chain mRNA	L12347	2307	1860
Homo sapiens alpha-2-HS-glycoprotein (AHSG)	NM_001622	335	214		Homo sapiens alpha-2-HS-glycoprotein (AHSG)	NM_001622	267	372		Homo sapiens alpha-2-HS-glycoprotein (AHSG)	NM_001622	330	279		Homo sapiens alpha-2-HS-glycoprotein (AHSG)	NM_001622	3544	2485
Homo sapiens proline arginine-rich end leucine-rich repeat protein (PRELP) mRNA	NM_002725	409	318		Homo sapiens proline arginine-rich end leucine-rich repeat protein (PRELP) mRNA	NM_002725	258	196		Homo sapiens proline arginine-rich end leucine-rich repeat protein (PRELP) mRNA	NM_002725	727	178		Homo sapiens proline arginine-rich end leucine-rich repeat protein (PRELP) mRNA	NM_002725	1104	555
Homo sapiens fetuin-like protein (IRL685)	NM_014375	445	754		Homo sapiens fetuin-like protein (IRL685)	NM_014375	366	858		Homo sapiens fetuin-like protein (IRL685)	NM_014375	389	272		Homo sapiens fetuin-like protein (IRL685)	NM_014375	12502	11855
Homo sapiens doublesex and mab-3 related transcription factor 1 (DMRT1) mRNA	AF130728	389	427		Homo sapiens doublesex and mab-3 related transcription factor 1 (DMRT1) mRNA	AF130728	216	258		Homo sapiens doublesex and mab-3 related transcription factor 1 (DMRT1) mRNA	AF130728	333	266		Homo sapiens doublesex and mab-3 related transcription factor 1 (DMRT1) mRNA	AF130728	1457	860
Homo sapiens LIM and senescent cell antigen-like domains 1 (LIMS1)	NM_004987	315	280		Homo sapiens LIM and senescent cell antigen-like domains 1 (LIMS1)	NM_004987	284	252		Homo sapiens LIM and senescent cell antigen-like domains 1 (LIMS1)	NM_004987	269	240		Homo sapiens LIM and senescent cell antigen-like domains 1 (LIMS1)	NM_004987	625	473
Homo sapiens mRNA for KIAA1641 protein	AB046861	321	350		Homo sapiens mRNA for KIAA1641 protein	AB046861	275	297		Homo sapiens mRNA for KIAA1641 protein	AB046861	337	272		Homo sapiens mRNA for KIAA1641 protein	AB046861	1627	875
unknown	CY3	65208	1016		unknown	CY3	9130	174		unknown	CY3	61549	451		unknown	CY3	65034	887
Homo sapiens mutY (E. coli) homolog (MUTYH), mRNA	NM_012222	332	339		Homo sapiens mutY (E. coli) homolog (MUTYH), mRNA	NM_012222	298	329		Homo sapiens mutY (E. coli) homolog (MUTYH), mRNA	NM_012222	565	279		Homo sapiens mutY (E. coli) homolog (MUTYH), mRNA	NM_012222	4246	1434
Homo sapiens PR-domain containing protein 10 (PRDM10), mRNA	NM_020228	316	517		Homo sapiens PR-domain containing protein 10 (PRDM10), mRNA	NM_020228	252	146		Homo sapiens PR-domain containing protein 10 (PRDM10), mRNA	NM_020228	628	255		Homo sapiens PR-domain containing protein 10 (PRDM10), mRNA	NM_020228	3356	2052
Homo sapiens cDNA: FLJ21032 fis, clone CAE07365	AK024685	270	280		Homo sapiens cDNA: FLJ21032 fis, clone CAE07365	AK024685	229	225		Homo sapiens cDNA: FLJ21032 fis, clone CAE07365	AK024685	432	293		Homo sapiens cDNA: FLJ21032 fis, clone CAE07365	AK024685	1256	678
Homo sapiens membrane fatty acid (lipid) desaturase (MLD), mRNA	NM_003676	1394	3497		Homo sapiens membrane fatty acid (lipid) desaturase (MLD), mRNA	NM_003676	374	841		Homo sapiens membrane fatty acid (lipid) desaturase (MLD), mRNA	NM_003676	4373	1437		Homo sapiens membrane fatty acid (lipid) desaturase (MLD), mRNA	NM_003676	12261	3984
Homo sapiens PRO0066 mRNA, complete cds	AF113007	405	457		Homo sapiens PRO0066 mRNA, complete cds	AF113007	262	280		Homo sapiens PRO0066 mRNA, complete cds	AF113007	671	387		Homo sapiens PRO0066 mRNA, complete cds	AF113007	790	387
Homo sapiens lysophosphatidic acid acyltransferase-gamma1 (LPAAT-gamma1), mRNA	NM_020132	550	790		Homo sapiens lysophosphatidic acid acyltransferase-gamma1 (LPAAT-gamma1), mRNA	NM_020132	164	274		Homo sapiens lysophosphatidic acid acyltransferase-gamma1 (LPAAT-gamma1), mRNA	NM_020132	1141	509		Homo sapiens lysophosphatidic acid acyltransferase-gamma1 (LPAAT-gamma1), mRNA	NM_020132	4693	1832
Homo sapiens hypothetical protein (LOC51240), mRNA	NM_016467	1085	3238		Homo sapiens hypothetical protein (LOC51240), mRNA	NM_016467	200	565		Homo sapiens hypothetical protein (LOC51240), mRNA	NM_016467	4012	771		Homo sapiens hypothetical protein (LOC51240), mRNA	NM_016467	8287	2014
Homo sapiens cytochrome P450, subfamily IVF, polypeptide 8 (CYP4F8), mRNA	NM_007253	427	573		Homo sapiens cytochrome P450, subfamily IVF, polypeptide 8 (CYP4F8), mRNA	NM_007253	225	221		Homo sapiens cytochrome P450, subfamily IVF, polypeptide 8 (CYP4F8), mRNA	NM_007253	401	319		Homo sapiens cytochrome P450, subfamily IVF, polypeptide 8 (CYP4F8), mRNA	NM_007253	4144	2427
Homo sapiens cDNA FLJ10217 fis, clone HEMBA1006877, weakly similar to OXYSTEROL-BINDING PROTEIN	AK001079	244	192		Homo sapiens cDNA FLJ10217 fis, clone HEMBA1006877, weakly similar to OXYSTEROL-BINDING PROTEIN	AK001079	245	82		Homo sapiens cDNA FLJ10217 fis, clone HEMBA1006877, weakly similar to OXYSTEROL-BINDING PROTEIN	AK001079	260	230		Homo sapiens cDNA FLJ10217 fis, clone HEMBA1006877, weakly similar to OXYSTEROL-BINDING PROTEIN	AK001079	329	264
Homo sapiens DHHC-domain-containing cysteine-rich protein mRNA, partial cds	U90653	1040	2067		Homo sapiens DHHC-domain-containing cysteine-rich protein mRNA, partial cds	U90653	213	1273		Homo sapiens DHHC-domain-containing cysteine-rich protein mRNA, partial cds	U90653	2952	786		Homo sapiens DHHC-domain-containing cysteine-rich protein mRNA, partial cds	U90653	8492	1789
Homo sapiens hydroxysteroid (11-beta) dehydrogenase 2 (HSD11B2) mRNA	NM_000196	297	175		Homo sapiens hydroxysteroid (11-beta) dehydrogenase 2 (HSD11B2) mRNA	NM_000196	214	406		Homo sapiens hydroxysteroid (11-beta) dehydrogenase 2 (HSD11B2) mRNA	NM_000196	301	235		Homo sapiens hydroxysteroid (11-beta) dehydrogenase 2 (HSD11B2) mRNA	NM_000196	337	234
Homo sapiens glutathione synthetase (GSS) mRNA	NM_000178	813	1004		Homo sapiens glutathione synthetase (GSS) mRNA	NM_000178	324	650		Homo sapiens glutathione synthetase (GSS) mRNA	NM_000178	732	395		Homo sapiens glutathione synthetase (GSS) mRNA	NM_000178	2524	748
Homo sapiens hypothetical protein FLJ11149 (FLJ11149), mRNA	NM_018339	563	594		Homo sapiens hypothetical protein FLJ11149 (FLJ11149), mRNA	NM_018339	272	676		Homo sapiens hypothetical protein FLJ11149 (FLJ11149), mRNA	NM_018339	721	393		Homo sapiens hypothetical protein FLJ11149 (FLJ11149), mRNA	NM_018339	1903	701
Homo sapiens uroporphyrinogen decarboxylase (UROD), mRNA	NM_000374	403	706		Homo sapiens uroporphyrinogen decarboxylase (UROD), mRNA	NM_000374	305	686		Homo sapiens uroporphyrinogen decarboxylase (UROD), mRNA	NM_000374	619	275		Homo sapiens uroporphyrinogen decarboxylase (UROD), mRNA	NM_000374	5357	4671
Homo sapiens eosinophil peroxidase (EPX) mRNA	NM_000502	495	674		Homo sapiens eosinophil peroxidase (EPX) mRNA	NM_000502	239	260		Homo sapiens eosinophil peroxidase (EPX) mRNA	NM_000502	366	296		Homo sapiens eosinophil peroxidase (EPX) mRNA	NM_000502	12320	11016
Homo sapiens defensin, beta 2 (DEFB2), mRNA	NM_004942	303	311		Homo sapiens defensin, beta 2 (DEFB2), mRNA	NM_004942	262	173		Homo sapiens defensin, beta 2 (DEFB2), mRNA	NM_004942	299	285		Homo sapiens defensin, beta 2 (DEFB2), mRNA	NM_004942	531	370
Homo sapiens 2,4-dienoyl CoA reductase 1, mitochondrial (DECR1), mRNA	NM_001359	1127	2310		Homo sapiens 2,4-dienoyl CoA reductase 1, mitochondrial (DECR1), mRNA	NM_001359	279	1597		Homo sapiens 2,4-dienoyl CoA reductase 1, mitochondrial (DECR1), mRNA	NM_001359	2802	716		Homo sapiens 2,4-dienoyl CoA reductase 1, mitochondrial (DECR1), mRNA	NM_001359	8789	2336
Homo sapiens ABCG5 (ABCG5) mRNA, complete cds	AF320293	571	189		Homo sapiens ABCG5 (ABCG5) mRNA, complete cds	AF320293	334	186		Homo sapiens ABCG5 (ABCG5) mRNA, complete cds	AF320293	342	255		Homo sapiens ABCG5 (ABCG5) mRNA, complete cds	AF320293	2011	1104
Homo sapiens ABCG8 (ABCG8) mRNA, complete cds	AF320294	340	303		Homo sapiens ABCG8 (ABCG8) mRNA, complete cds	AF320294	276	211		Homo sapiens ABCG8 (ABCG8) mRNA, complete cds	AF320294	604	606		Homo sapiens ABCG8 (ABCG8) mRNA, complete cds	AF320294	1423	824
Homo sapiens mRNA for KIAA0650 protein, partial cds	AB014550	506	893		Homo sapiens mRNA for KIAA0650 protein, partial cds	AB014550	274	318		Homo sapiens mRNA for KIAA0650 protein, partial cds	AB014550	1229	472		Homo sapiens mRNA for KIAA0650 protein, partial cds	AB014550	1359	531
Homo sapiens cDNA FLJ11743 fis, clone HEMBA1005517, moderately similar to Mus musculus mRNA, complete cds, clone:2-25	AK021805	696	1416		Homo sapiens cDNA FLJ11743 fis, clone HEMBA1005517, moderately similar to Mus musculus mRNA, complete cds, clone:2-25	AK021805	341	881		Homo sapiens cDNA FLJ11743 fis, clone HEMBA1005517, moderately similar to Mus musculus mRNA, complete cds, clone:2-25	AK021805	1902	716		Homo sapiens cDNA FLJ11743 fis, clone HEMBA1005517, moderately similar to Mus musculus mRNA, complete cds, clone:2-25	AK021805	7459	1873
Homo sapiens CD209 antigen-like (CD209L), mRNA	NM_014257	528	1610		Homo sapiens CD209 antigen-like (CD209L), mRNA	NM_014257	426	310		Homo sapiens CD209 antigen-like (CD209L), mRNA	NM_014257	514	285		Homo sapiens CD209 antigen-like (CD209L), mRNA	NM_014257	4055	3028
Homo sapiens arachidonate 15-lipoxygenase (ALOX15) mRNA	NM_001140	343	374		Homo sapiens arachidonate 15-lipoxygenase (ALOX15) mRNA	NM_001140	180	756		Homo sapiens arachidonate 15-lipoxygenase (ALOX15) mRNA	NM_001140	444	319		Homo sapiens arachidonate 15-lipoxygenase (ALOX15) mRNA	NM_001140	892	529
Homo sapiens peroxisome receptor 1 (PXR1) mRNA	Z48054	289	282		Homo sapiens peroxisome receptor 1 (PXR1) mRNA	Z48054	252	284		Homo sapiens peroxisome receptor 1 (PXR1) mRNA	Z48054	389	353		Homo sapiens peroxisome receptor 1 (PXR1) mRNA	Z48054	819	478
Homo sapiens breast cancer 1, early onset (BRCA1), transcript variant BRCA1b, mRNA	H90415	438	766		Homo sapiens breast cancer 1, early onset (BRCA1), transcript variant BRCA1b, mRNA	H90415	212	53		Homo sapiens breast cancer 1, early onset (BRCA1), transcript variant BRCA1b, mRNA	H90415	1200	477		Homo sapiens breast cancer 1, early onset (BRCA1), transcript variant BRCA1b, mRNA	H90415	2232	1274
LAPTM4A lysosomal-associated protein transmembrane 4 alpha	AA676470	501	1021		LAPTM4A lysosomal-associated protein transmembrane 4 alpha	AA676470	236	439		LAPTM4A lysosomal-associated protein transmembrane 4 alpha	AA676470	1133	441		LAPTM4A lysosomal-associated protein transmembrane 4 alpha	AA676470	7193	4275
Homo sapiens protease inhibitor 9 (ovalbumin type) (PI9) mRNA	AA430512	415	318		Homo sapiens protease inhibitor 9 (ovalbumin type) (PI9) mRNA	AA430512	323	190		Homo sapiens protease inhibitor 9 (ovalbumin type) (PI9) mRNA	AA430512	373	270		Homo sapiens protease inhibitor 9 (ovalbumin type) (PI9) mRNA	AA430512	1109	541
Homo sapiens ras-like protein (TC10), mRNA	BC013135	978	1668		Homo sapiens ras-like protein (TC10), mRNA	BC013135	398	1439		Homo sapiens ras-like protein (TC10), mRNA	BC013135	1449	753		Homo sapiens ras-like protein (TC10), mRNA	BC013135	6739	3463
Homo sapiens platelet-derived growth factor alpha polypeptide (PDGFA), mRNA	AI625002	291	251		Homo sapiens platelet-derived growth factor alpha polypeptide (PDGFA), mRNA	AI625002	204	167		Homo sapiens platelet-derived growth factor alpha polypeptide (PDGFA), mRNA	AI625002	307	246		Homo sapiens platelet-derived growth factor alpha polypeptide (PDGFA), mRNA	AI625002	599	572
Homo sapiens vascular endothelial growth factor C (VEGFC) mRNA	H07899	392	363		Homo sapiens vascular endothelial growth factor C (VEGFC) mRNA	H07899	215	217		Homo sapiens vascular endothelial growth factor C (VEGFC) mRNA	H07899	448	346		Homo sapiens vascular endothelial growth factor C (VEGFC) mRNA	H07899	460	324
Homo sapiens phosphatidylinositol 3-kinase, catalytic, delta polypeptide (PIK3CD) mRNA	AA281652	797	1746		Homo sapiens phosphatidylinositol 3-kinase, catalytic, delta polypeptide (PIK3CD) mRNA	AA281652	539	2894		Homo sapiens phosphatidylinositol 3-kinase, catalytic, delta polypeptide (PIK3CD) mRNA	AA281652	2023	793		Homo sapiens phosphatidylinositol 3-kinase, catalytic, delta polypeptide (PIK3CD) mRNA	AA281652	5717	2944
Homo sapiens polymerase (RNA) II (DNA directed) polypeptide G (POLR2G), mRNA	AA477428	929	1810		Homo sapiens polymerase (RNA) II (DNA directed) polypeptide G (POLR2G), mRNA	AA477428	315	1377		Homo sapiens polymerase (RNA) II (DNA directed) polypeptide G (POLR2G), mRNA	AA477428	2603	803		Homo sapiens polymerase (RNA) II (DNA directed) polypeptide G (POLR2G), mRNA	AA477428	9084	2318
Homo sapiens regulator of nonsense transcripts 1 (RENT1) mRNA	AA156342	794	1248		Homo sapiens regulator of nonsense transcripts 1 (RENT1) mRNA	AA156342	382	1165		Homo sapiens regulator of nonsense transcripts 1 (RENT1) mRNA	AA156342	1491	687		Homo sapiens regulator of nonsense transcripts 1 (RENT1) mRNA	AA156342	2761	867
Homo sapiens small nuclear ribonucleoprotein polypeptide A (SNRPA) mRNA	R45594	747	1010		Homo sapiens small nuclear ribonucleoprotein polypeptide A (SNRPA) mRNA	R45594	431	3421		Homo sapiens small nuclear ribonucleoprotein polypeptide A (SNRPA) mRNA	R45594	1462	421		Homo sapiens small nuclear ribonucleoprotein polypeptide A (SNRPA) mRNA	R45594	7421	1397
Homo sapiens cDNA: FLJ23173 fis, clone LNG10019	AI143386	366	416		Homo sapiens cDNA: FLJ23173 fis, clone LNG10019	AI143386	243	176		Homo sapiens cDNA: FLJ23173 fis, clone LNG10019	AI143386	281	238		Homo sapiens cDNA: FLJ23173 fis, clone LNG10019	AI143386	979	393
MMP1;Matrix metalloproteinase 1 (interstitial collagenase)	U78045	398	315		MMP1;Matrix metalloproteinase 1 (interstitial collagenase)	U78045	196	273		MMP1;Matrix metalloproteinase 1 (interstitial collagenase)	U78045	416	244		MMP1;Matrix metalloproteinase 1 (interstitial collagenase)	U78045	1359	557
UBA52 ubiquitin A-52 residue ribosomal protein fusion product 1	AA878561	14867	43418		UBA52 ubiquitin A-52 residue ribosomal protein fusion product 1	AA878561	1583	10218		UBA52 ubiquitin A-52 residue ribosomal protein fusion product 1	AA878561	43360	10807		UBA52 ubiquitin A-52 residue ribosomal protein fusion product 1	AA878561	63885	30256
UGT2B15 UDP glycosyltransferase 2 family, polypeptide B15	BF688309	704	1415		UGT2B15 UDP glycosyltransferase 2 family, polypeptide B15	BF688309	274	342		UGT2B15 UDP glycosyltransferase 2 family, polypeptide B15	BF688309	2194	555		UGT2B15 UDP glycosyltransferase 2 family, polypeptide B15	BF688309	4062	1477
MAP3K1 mitogen-activated protein kinase kinase kinase 1	AI538525	394	468		MAP3K1 mitogen-activated protein kinase kinase kinase 1	AI538525	194	241		MAP3K1 mitogen-activated protein kinase kinase kinase 1	AI538525	635	246		MAP3K1 mitogen-activated protein kinase kinase kinase 1	AI538525	1055	402
CARP cardiac ankyrin repeat protein	AA486364	520	587		CARP cardiac ankyrin repeat protein	AA486364	288	393		CARP cardiac ankyrin repeat protein	AA486364	539	320		CARP cardiac ankyrin repeat protein	AA486364	5758	2389
PLAU plasminogen activator, urokinase	M15476	1365	3615		PLAU plasminogen activator, urokinase	M15476	597	2585		PLAU plasminogen activator, urokinase	M15476	1369	775		PLAU plasminogen activator, urokinase	M15476	14840	14676
MADH1 MAD, mothers against decapentaplegic homolog 1 (Drosophila)	U57456	419	312		MADH1 MAD, mothers against decapentaplegic homolog 1 (Drosophila)	U57456	234	189		MADH1 MAD, mothers against decapentaplegic homolog 1 (Drosophila)	U57456	370	535		MADH1 MAD, mothers against decapentaplegic homolog 1 (Drosophila)	U57456	1519	576
LST1 leukocyte specific transcript 1	N70057	1323	3250		LST1 leukocyte specific transcript 1	N70057	468	1531		LST1 leukocyte specific transcript 1	N70057	2935	616		LST1 leukocyte specific transcript 1	N70057	9742	5503
Homo sapiens clone 24741 mRNA sequence	AF070587	675	1017		Homo sapiens clone 24741 mRNA sequence	AF070587	352	1086		Homo sapiens clone 24741 mRNA sequence	AF070587	1535	584		Homo sapiens clone 24741 mRNA sequence	AF070587	3436	1419
Homo sapiens calcium binding protein P22 (CHP), mRNA	NM_007236	308	332		Homo sapiens calcium binding protein P22 (CHP), mRNA	NM_007236	336	428		Homo sapiens calcium binding protein P22 (CHP), mRNA	NM_007236	314	424		Homo sapiens calcium binding protein P22 (CHP), mRNA	NM_007236	933	437
Homo sapiens 8-oxoguanine DNA glycosylase (OGG1), transcript variant 1b, nuclear gene encoding mitochondrial protein, mRNA	NM_016819	424	430		Homo sapiens 8-oxoguanine DNA glycosylase (OGG1), transcript variant 1b, nuclear gene encoding mitochondrial protein, mRNA	NM_016819	283	430		Homo sapiens 8-oxoguanine DNA glycosylase (OGG1), transcript variant 1b, nuclear gene encoding mitochondrial protein, mRNA	NM_016819	554	408		Homo sapiens 8-oxoguanine DNA glycosylase (OGG1), transcript variant 1b, nuclear gene encoding mitochondrial protein, mRNA	NM_016819	2901	1029
Homo sapiens mRNA; cDNA DKFZp434O0213 (from clone DKFZp434O0213); partial cds	AL137651	384	397		Homo sapiens mRNA; cDNA DKFZp434O0213 (from clone DKFZp434O0213); partial cds	AL137651	251	199		Homo sapiens mRNA; cDNA DKFZp434O0213 (from clone DKFZp434O0213); partial cds	AL137651	764	472		Homo sapiens mRNA; cDNA DKFZp434O0213 (from clone DKFZp434O0213); partial cds	AL137651	2894	1686
Homo sapiens stromal cell derived factor receptor 1 (SDFR1), transcript variant beta, mRNA	NM_012428	748	1068		Homo sapiens stromal cell derived factor receptor 1 (SDFR1), transcript variant beta, mRNA	NM_012428	322	934		Homo sapiens stromal cell derived factor receptor 1 (SDFR1), transcript variant beta, mRNA	NM_012428	1023	473		Homo sapiens stromal cell derived factor receptor 1 (SDFR1), transcript variant beta, mRNA	NM_012428	5889	1183
Homo sapiens lectin-like NK cell receptor (LLT1), mRNA	NM_013269	2716	8142		Homo sapiens lectin-like NK cell receptor (LLT1), mRNA	NM_013269	366	782		Homo sapiens lectin-like NK cell receptor (LLT1), mRNA	NM_013269	10333	2478		Homo sapiens lectin-like NK cell receptor (LLT1), mRNA	NM_013269	15633	6588
Homo sapiens mitogen-activated protein kinase 14 (MAPK14), mRNA	NM_001315	558	630		Homo sapiens mitogen-activated protein kinase 14 (MAPK14), mRNA	NM_001315	198	297		Homo sapiens mitogen-activated protein kinase 14 (MAPK14), mRNA	NM_001315	938	341		Homo sapiens mitogen-activated protein kinase 14 (MAPK14), mRNA	NM_001315	3071	1207
Homo sapiens IL-22 receptor (IL22R) mRNA, complete cds	AF286095	485	902		Homo sapiens IL-22 receptor (IL22R) mRNA, complete cds	AF286095	383	764		Homo sapiens IL-22 receptor (IL22R) mRNA, complete cds	AF286095	965	392		Homo sapiens IL-22 receptor (IL22R) mRNA, complete cds	AF286095	3446	1764
Homo sapiens phosphatidylinositol 3-kinase, regulatory subunit, polypeptide 3 (p55, gamma) (PIK3R3) mRNA	NM_003629	367	490		Homo sapiens phosphatidylinositol 3-kinase, regulatory subunit, polypeptide 3 (p55, gamma) (PIK3R3) mRNA	NM_003629	280	395		Homo sapiens phosphatidylinositol 3-kinase, regulatory subunit, polypeptide 3 (p55, gamma) (PIK3R3) mRNA	NM_003629	434	266		Homo sapiens phosphatidylinositol 3-kinase, regulatory subunit, polypeptide 3 (p55, gamma) (PIK3R3) mRNA	NM_003629	2839	1763
Homo sapiens MAD (mothers against decapentaplegic, Drosophila) homolog 2 (MADH2) mRNA	NM_005901	451	528		Homo sapiens MAD (mothers against decapentaplegic, Drosophila) homolog 2 (MADH2) mRNA	NM_005901	322	507		Homo sapiens MAD (mothers against decapentaplegic, Drosophila) homolog 2 (MADH2) mRNA	NM_005901	784	497		Homo sapiens MAD (mothers against decapentaplegic, Drosophila) homolog 2 (MADH2) mRNA	NM_005901	3427	911
Homo sapiens activin A receptor, type I (ACVR1) mRNA	NM_001105	433	489		Homo sapiens activin A receptor, type I (ACVR1) mRNA	NM_001105	511	657		Homo sapiens activin A receptor, type I (ACVR1) mRNA	NM_001105	839	386		Homo sapiens activin A receptor, type I (ACVR1) mRNA	NM_001105	9567	6924
Homo sapiens MAD (mothers against decapentaplegic, Drosophila) homolog 6 (MADH6) mRNA	NM_005585	242	193		Homo sapiens MAD (mothers against decapentaplegic, Drosophila) homolog 6 (MADH6) mRNA	NM_005585	225	279		Homo sapiens MAD (mothers against decapentaplegic, Drosophila) homolog 6 (MADH6) mRNA	NM_005585	301	257		Homo sapiens MAD (mothers against decapentaplegic, Drosophila) homolog 6 (MADH6) mRNA	NM_005585	841	328
Homo sapiens glucagon (GCG) mRNA	NM_002054	539	166		Homo sapiens glucagon (GCG) mRNA	NM_002054	375	912		Homo sapiens glucagon (GCG) mRNA	NM_002054	492	318		Homo sapiens glucagon (GCG) mRNA	NM_002054	1914	864
Homo sapiens regulator of G-protein signaling (RGS8) mRNA, complete cds	AF300649	333	404		Homo sapiens regulator of G-protein signaling (RGS8) mRNA, complete cds	AF300649	509	1637		Homo sapiens regulator of G-protein signaling (RGS8) mRNA, complete cds	AF300649	556	367		Homo sapiens regulator of G-protein signaling (RGS8) mRNA, complete cds	AF300649	3443	1511
Homo sapiens TASP for testis-specific adriamycin sensitivity protein (LOC55915), mRNA	NM_018697	351	283		Homo sapiens TASP for testis-specific adriamycin sensitivity protein (LOC55915), mRNA	NM_018697	320	891		Homo sapiens TASP for testis-specific adriamycin sensitivity protein (LOC55915), mRNA	NM_018697	376	256		Homo sapiens TASP for testis-specific adriamycin sensitivity protein (LOC55915), mRNA	NM_018697	2328	776
Homo sapiens regulator of G-protein signaling 7 (RGS7) mRNA, complete cds	AF090116	302	265		Homo sapiens regulator of G-protein signaling 7 (RGS7) mRNA, complete cds	AF090116	94	232		Homo sapiens regulator of G-protein signaling 7 (RGS7) mRNA, complete cds	AF090116	382	204		Homo sapiens regulator of G-protein signaling 7 (RGS7) mRNA, complete cds	AF090116	675	399
SREBF1 sterol regulatory element binding transcription factor 1	NM_004176	1301	2467		SREBF1 sterol regulatory element binding transcription factor 1	NM_004176	369	1107		SREBF1 sterol regulatory element binding transcription factor 1	NM_004176	2873	1001		SREBF1 sterol regulatory element binding transcription factor 1	NM_004176	5892	2408
NR2F2 nuclear receptor subfamily 2	NM_021005	598	388		NR2F2 nuclear receptor subfamily 2	NM_021005	250	184		NR2F2 nuclear receptor subfamily 2	NM_021005	471	338		NR2F2 nuclear receptor subfamily 2	NM_021005	1137	708
unknown	SB	232	196		unknown	SB	241	171		unknown	SB	278	285		unknown	SB	286	282
		235	175				240	257				241	205				191	182
		244	218				243	198				245	214				290	238
		221	378				206	188				292	186				272	212
Homo sapiens selectin E (endothelial adhesion molecule 1) (SELE), mRNA	H39560	369	256		Homo sapiens selectin E (endothelial adhesion molecule 1) (SELE), mRNA	H39560	277	267		Homo sapiens selectin E (endothelial adhesion molecule 1) (SELE), mRNA	H39560	464	339		Homo sapiens selectin E (endothelial adhesion molecule 1) (SELE), mRNA	H39560	401	338
Homo sapiens small inducible cytokine A3 (homologous to mouse Mip-1a) (SCYA3) mRNA	BG534366	44954	12520		Homo sapiens small inducible cytokine A3 (homologous to mouse Mip-1a) (SCYA3) mRNA	BG534366	3433	9443		Homo sapiens small inducible cytokine A3 (homologous to mouse Mip-1a) (SCYA3) mRNA	BG534366	11328	29300		Homo sapiens small inducible cytokine A3 (homologous to mouse Mip-1a) (SCYA3) mRNA	BG534366	58494	51640
Human icIL-1ra mRNA, complete cds	BG698522	1648	909		Human icIL-1ra mRNA, complete cds	BG698522	270	756		Human icIL-1ra mRNA, complete cds	BG698522	655	846		Human icIL-1ra mRNA, complete cds	BG698522	15065	10032
Homo sapiens glutathione S-transferase A4 (GSTA4) mRNA, and translated products	AA152346	293	440		Homo sapiens glutathione S-transferase A4 (GSTA4) mRNA, and translated products	AA152346	165	253		Homo sapiens glutathione S-transferase A4 (GSTA4) mRNA, and translated products	AA152346	468	298		Homo sapiens glutathione S-transferase A4 (GSTA4) mRNA, and translated products	AA152346	1549	573
Homo sapiens tumor necrosis factor (ligand) superfamily, member 12 (TNFSF12) mRNA	NM_003809	1875	4290		Homo sapiens tumor necrosis factor (ligand) superfamily, member 12 (TNFSF12) mRNA	NM_003809	553	2189		Homo sapiens tumor necrosis factor (ligand) superfamily, member 12 (TNFSF12) mRNA	NM_003809	5970	1667		Homo sapiens tumor necrosis factor (ligand) superfamily, member 12 (TNFSF12) mRNA	NM_003809	15070	4381
Homo sapiens cDNA FLJ20853 fis, clone ADKA01365, highly similar to CORO_BOVIN CORONIN-LIKE PROTEIN P57	AK000860	512	727		Homo sapiens cDNA FLJ20853 fis, clone ADKA01365, highly similar to CORO_BOVIN CORONIN-LIKE PROTEIN P57	AK000860	291	617		Homo sapiens cDNA FLJ20853 fis, clone ADKA01365, highly similar to CORO_BOVIN CORONIN-LIKE PROTEIN P57	AK000860	975	519		Homo sapiens cDNA FLJ20853 fis, clone ADKA01365, highly similar to CORO_BOVIN CORONIN-LIKE PROTEIN P57	AK000860	4593	2341
Homo sapiens adenomatous polyposis coli like (APCL) mRNA	NM_005883	565	867		Homo sapiens adenomatous polyposis coli like (APCL) mRNA	NM_005883	308	331		Homo sapiens adenomatous polyposis coli like (APCL) mRNA	NM_005883	1288	496		Homo sapiens adenomatous polyposis coli like (APCL) mRNA	NM_005883	2476	1078
Homo sapiens v-ets avian erythroblastosis virus E26 oncogene related (ERG), mRNA	NM_004449	285	472		Homo sapiens v-ets avian erythroblastosis virus E26 oncogene related (ERG), mRNA	NM_004449	205	150		Homo sapiens v-ets avian erythroblastosis virus E26 oncogene related (ERG), mRNA	NM_004449	674	360		Homo sapiens v-ets avian erythroblastosis virus E26 oncogene related (ERG), mRNA	NM_004449	1564	504
Homo sapiens fibroblast growth factor receptor 2 (bacteria-expressed kinase, keratinocyte growth factor receptor, craniofacial dysostosis 1, Crouzon syndrome, Pfeiffer syndrome, Jackson-Weiss syndrome) (FGFR2) mRNA	NM_000141	307	281		Homo sapiens fibroblast growth factor receptor 2 (bacteria-expressed kinase, keratinocyte growth factor receptor, craniofacial dysostosis 1, Crouzon syndrome, Pfeiffer syndrome, Jackson-Weiss syndrome) (FGFR2) mRNA	NM_000141	215	130		Homo sapiens fibroblast growth factor receptor 2 (bacteria-expressed kinase, keratinocyte growth factor receptor, craniofacial dysostosis 1, Crouzon syndrome, Pfeiffer syndrome, Jackson-Weiss syndrome) (FGFR2) mRNA	NM_000141	318	168		Homo sapiens fibroblast growth factor receptor 2 (bacteria-expressed kinase, keratinocyte growth factor receptor, craniofacial dysostosis 1, Crouzon syndrome, Pfeiffer syndrome, Jackson-Weiss syndrome) (FGFR2) mRNA	NM_000141	1192	498
Homo sapiens ankyrin repeat-containing protein ASB-2 (LOC51676), mRNA	NM_016150	361	313		Homo sapiens ankyrin repeat-containing protein ASB-2 (LOC51676), mRNA	NM_016150	276	340		Homo sapiens ankyrin repeat-containing protein ASB-2 (LOC51676), mRNA	NM_016150	515	234		Homo sapiens ankyrin repeat-containing protein ASB-2 (LOC51676), mRNA	NM_016150	1741	555
Homo sapiens mRNA for KIAA0993 protein, partial cds	AB023210	424	397		Homo sapiens mRNA for KIAA0993 protein, partial cds	AB023210	314	349		Homo sapiens mRNA for KIAA0993 protein, partial cds	AB023210	407	336		Homo sapiens mRNA for KIAA0993 protein, partial cds	AB023210	1880	806
Homo sapiens mRNA for KIAA1365 protein, partial cds	AB037786	372	756		Homo sapiens mRNA for KIAA1365 protein, partial cds	AB037786	349	530		Homo sapiens mRNA for KIAA1365 protein, partial cds	AB037786	667	333		Homo sapiens mRNA for KIAA1365 protein, partial cds	AB037786	4730	2697
Human mRNA for KIAA0147 gene, partial cds	D63481	446	520		Human mRNA for KIAA0147 gene, partial cds	D63481	530	1038		Human mRNA for KIAA0147 gene, partial cds	D63481	381	294		Human mRNA for KIAA0147 gene, partial cds	D63481	7082	6174
Homo sapiens hedgehog-interacting protein mRNA, complete cds	AY009951	282	215		Homo sapiens hedgehog-interacting protein mRNA, complete cds	AY009951	233	323		Homo sapiens hedgehog-interacting protein mRNA, complete cds	AY009951	373	230		Homo sapiens hedgehog-interacting protein mRNA, complete cds	AY009951	695	228
Homo sapiens v-ros avian UR2 sarcoma virus oncogene homolog 1 (ROS1) mRNA	NM_002944	331	266		Homo sapiens v-ros avian UR2 sarcoma virus oncogene homolog 1 (ROS1) mRNA	NM_002944	247	181		Homo sapiens v-ros avian UR2 sarcoma virus oncogene homolog 1 (ROS1) mRNA	NM_002944	364	236		Homo sapiens v-ros avian UR2 sarcoma virus oncogene homolog 1 (ROS1) mRNA	NM_002944	823	485
Homo sapiens mRNA; cDNA DKFZp434K0514 (from clone DKFZp434K0514); partial cds	AL133558	314	239		Homo sapiens mRNA; cDNA DKFZp434K0514 (from clone DKFZp434K0514); partial cds	AL133558	251	156		Homo sapiens mRNA; cDNA DKFZp434K0514 (from clone DKFZp434K0514); partial cds	AL133558	408	303		Homo sapiens mRNA; cDNA DKFZp434K0514 (from clone DKFZp434K0514); partial cds	AL133558	1898	939
Homo sapiens mRNA; cDNA DKFZp434A1010 (from clone DKFZp434A1010); partial cds	AL137579	410	656		Homo sapiens mRNA; cDNA DKFZp434A1010 (from clone DKFZp434A1010); partial cds	AL137579	329	523		Homo sapiens mRNA; cDNA DKFZp434A1010 (from clone DKFZp434A1010); partial cds	AL137579	691	417		Homo sapiens mRNA; cDNA DKFZp434A1010 (from clone DKFZp434A1010); partial cds	AL137579	4185	1697
Homo sapiens osteoclast stimulating factor 1 (OSTF1), mRNA	NM_012383	2469	4496		Homo sapiens osteoclast stimulating factor 1 (OSTF1), mRNA	NM_012383	482	3662		Homo sapiens osteoclast stimulating factor 1 (OSTF1), mRNA	NM_012383	5057	1574		Homo sapiens osteoclast stimulating factor 1 (OSTF1), mRNA	NM_012383	23856	4972
Human mRNA for KIAA0315 gene, partial cds	AB002313	482	336		Human mRNA for KIAA0315 gene, partial cds	AB002313	291	163		Human mRNA for KIAA0315 gene, partial cds	AB002313	429	251		Human mRNA for KIAA0315 gene, partial cds	AB002313	1527	628
Homo sapiens mRNA for KIAA0595 protein, partial cds	AB011167	206	496		Homo sapiens mRNA for KIAA0595 protein, partial cds	AB011167	257	321		Homo sapiens mRNA for KIAA0595 protein, partial cds	AB011167	470	528		Homo sapiens mRNA for KIAA0595 protein, partial cds	AB011167	1898	531
Homo sapiens glioma amplified on chromosome 1 protein (leucine-rich) (GAC1), mRNA	NM_006338	336	429		Homo sapiens glioma amplified on chromosome 1 protein (leucine-rich) (GAC1), mRNA	NM_006338	279	465		Homo sapiens glioma amplified on chromosome 1 protein (leucine-rich) (GAC1), mRNA	NM_006338	407	331		Homo sapiens glioma amplified on chromosome 1 protein (leucine-rich) (GAC1), mRNA	NM_006338	12519	9122
Homo sapiens mucosal vascular addressin cell adhesion molecule 1 (MADCAM1), mRNA	NM_007164	516	1003		Homo sapiens mucosal vascular addressin cell adhesion molecule 1 (MADCAM1), mRNA	NM_007164	433	1215		Homo sapiens mucosal vascular addressin cell adhesion molecule 1 (MADCAM1), mRNA	NM_007164	648	344		Homo sapiens mucosal vascular addressin cell adhesion molecule 1 (MADCAM1), mRNA	NM_007164	10674	6084
Homo sapiens mRNA for KIAA0771 protein, partial cds	AB018314	383	601		Homo sapiens mRNA for KIAA0771 protein, partial cds	AB018314	297	315		Homo sapiens mRNA for KIAA0771 protein, partial cds	AB018314	728	485		Homo sapiens mRNA for KIAA0771 protein, partial cds	AB018314	1689	753
Homo sapiens cellular retinoic acid-binding protein 1 (CRABP1), mRNA	NM_004378	418	409		Homo sapiens cellular retinoic acid-binding protein 1 (CRABP1), mRNA	NM_004378	264	204		Homo sapiens cellular retinoic acid-binding protein 1 (CRABP1), mRNA	NM_004378	648	403		Homo sapiens cellular retinoic acid-binding protein 1 (CRABP1), mRNA	NM_004378	1676	1626
Homo sapiens hypothetical protein (LOC51057), mRNA	NM_015910	357	282		Homo sapiens hypothetical protein (LOC51057), mRNA	NM_015910	323	241		Homo sapiens hypothetical protein (LOC51057), mRNA	NM_015910	399	300		Homo sapiens hypothetical protein (LOC51057), mRNA	NM_015910	642	348
Homo sapiens v-kit Hardy-Zuckerman 4 feline sarcoma viral oncogene homolog (KIT) mRNA	NM_000222	350	268		Homo sapiens v-kit Hardy-Zuckerman 4 feline sarcoma viral oncogene homolog (KIT) mRNA	NM_000222	261	182		Homo sapiens v-kit Hardy-Zuckerman 4 feline sarcoma viral oncogene homolog (KIT) mRNA	NM_000222	219	209		Homo sapiens v-kit Hardy-Zuckerman 4 feline sarcoma viral oncogene homolog (KIT) mRNA	NM_000222	1031	542
Homo sapiens lymphotoxin beta (TNF superfamily, member 3) (LTB), transcript variant 1, mRNA	NM_002341	3262	5433		Homo sapiens lymphotoxin beta (TNF superfamily, member 3) (LTB), transcript variant 1, mRNA	NM_002341	1063	5846		Homo sapiens lymphotoxin beta (TNF superfamily, member 3) (LTB), transcript variant 1, mRNA	NM_002341	5930	2146		Homo sapiens lymphotoxin beta (TNF superfamily, member 3) (LTB), transcript variant 1, mRNA	NM_002341	20006	6517
Homo sapiens UDP-galactose transporter related (UGTREL1) mRNA	NM_005827	630	557		Homo sapiens UDP-galactose transporter related (UGTREL1) mRNA	NM_005827	366	821		Homo sapiens UDP-galactose transporter related (UGTREL1) mRNA	NM_005827	810	472		Homo sapiens UDP-galactose transporter related (UGTREL1) mRNA	NM_005827	5232	1546
Homo sapiens down-regulated in adenoma (DRA) mRNA	NM_000111	343	591		Homo sapiens down-regulated in adenoma (DRA) mRNA	NM_000111	273	231		Homo sapiens down-regulated in adenoma (DRA) mRNA	NM_000111	303	263		Homo sapiens down-regulated in adenoma (DRA) mRNA	NM_000111	819	371
Homo sapiens CGI-19 protein (LOC51000), mRNA	NM_015948	390	552		Homo sapiens CGI-19 protein (LOC51000), mRNA	NM_015948	301	278		Homo sapiens CGI-19 protein (LOC51000), mRNA	NM_015948	569	327		Homo sapiens CGI-19 protein (LOC51000), mRNA	NM_015948	3012	928
Homo sapiens cDNA FLJ12913 fis, clone NT2RP2004490	AK022975	549	804		Homo sapiens cDNA FLJ12913 fis, clone NT2RP2004490	AK022975	257	419		Homo sapiens cDNA FLJ12913 fis, clone NT2RP2004490	AK022975	1211	390		Homo sapiens cDNA FLJ12913 fis, clone NT2RP2004490	AK022975	2399	797
Homo sapiens MY047 protein (MY047), mRNA	NM_015344	523	719		Homo sapiens MY047 protein (MY047), mRNA	NM_015344	320	332		Homo sapiens MY047 protein (MY047), mRNA	NM_015344	1118	416		Homo sapiens MY047 protein (MY047), mRNA	NM_015344	2522	722
Homo sapiens glycogen synthase kinase 3 beta (GSK3B) mRNA	NM_002093	597	1008		Homo sapiens glycogen synthase kinase 3 beta (GSK3B) mRNA	NM_002093	649	803		Homo sapiens glycogen synthase kinase 3 beta (GSK3B) mRNA	NM_002093	1114	468		Homo sapiens glycogen synthase kinase 3 beta (GSK3B) mRNA	NM_002093	4873	2195
Homo sapiens mRNA, similar to rat myomegalin, complete cds	AB042555	394	356		Homo sapiens mRNA, similar to rat myomegalin, complete cds	AB042555	332	547		Homo sapiens mRNA, similar to rat myomegalin, complete cds	AB042555	528	386		Homo sapiens mRNA, similar to rat myomegalin, complete cds	AB042555	3671	931
Homo sapiens cyclin B2 (CCNB2) mRNA	NM_004701	742	587		Homo sapiens cyclin B2 (CCNB2) mRNA	NM_004701	439	1361		Homo sapiens cyclin B2 (CCNB2) mRNA	NM_004701	728	291		Homo sapiens cyclin B2 (CCNB2) mRNA	NM_004701	3419	827
Homo sapiens cDNA: FLJ21901 fis, clone HEP03496	AK025554	305	363		Homo sapiens cDNA: FLJ21901 fis, clone HEP03496	AK025554	318	701		Homo sapiens cDNA: FLJ21901 fis, clone HEP03496	AK025554	579	374		Homo sapiens cDNA: FLJ21901 fis, clone HEP03496	AK025554	1178	371
Homo sapiens acid phosphatase, prostate (ACPP), mRNA	NM_001099	381	645		Homo sapiens acid phosphatase, prostate (ACPP), mRNA	NM_001099	245	632		Homo sapiens acid phosphatase, prostate (ACPP), mRNA	NM_001099	714	344		Homo sapiens acid phosphatase, prostate (ACPP), mRNA	NM_001099	1716	600
Homo sapiens protein kinase (cAMP-dependent, catalytic) inhibitor alpha (PKIA), mRNA	NM_006823	673	725		Homo sapiens protein kinase (cAMP-dependent, catalytic) inhibitor alpha (PKIA), mRNA	NM_006823	290	956		Homo sapiens protein kinase (cAMP-dependent, catalytic) inhibitor alpha (PKIA), mRNA	NM_006823	1233	377		Homo sapiens protein kinase (cAMP-dependent, catalytic) inhibitor alpha (PKIA), mRNA	NM_006823	6855	2222
Homo sapiens enhancer of filamentation 1 (cas-like docking; Crk-associated substrate related) (HEF1) mRNA	NM_006403	2615	4300		Homo sapiens enhancer of filamentation 1 (cas-like docking; Crk-associated substrate related) (HEF1) mRNA	NM_006403	659	1177		Homo sapiens enhancer of filamentation 1 (cas-like docking; Crk-associated substrate related) (HEF1) mRNA	NM_006403	4536	2075		Homo sapiens enhancer of filamentation 1 (cas-like docking; Crk-associated substrate related) (HEF1) mRNA	NM_006403	8960	6778
Homo sapiens neuroligin 3 (HNL3), mRNA	NM_018977	305	354		Homo sapiens neuroligin 3 (HNL3), mRNA	NM_018977	259	386		Homo sapiens neuroligin 3 (HNL3), mRNA	NM_018977	472	372		Homo sapiens neuroligin 3 (HNL3), mRNA	NM_018977	1070	651
Homo sapiens clone TCCCTA00151 mRNA sequence	AY007114	768	1473		Homo sapiens clone TCCCTA00151 mRNA sequence	AY007114	367	861		Homo sapiens clone TCCCTA00151 mRNA sequence	AY007114	1852	627		Homo sapiens clone TCCCTA00151 mRNA sequence	AY007114	3502	1058
Homo sapiens mucin (MUC5B) mRNA, partial cds	AF086604	477	352		Homo sapiens mucin (MUC5B) mRNA, partial cds	AF086604	287	233		Homo sapiens mucin (MUC5B) mRNA, partial cds	AF086604	664	319		Homo sapiens mucin (MUC5B) mRNA, partial cds	AF086604	1842	1001
Homo sapiens mRNA for KIAA1465 protein, partial cds	AB040898	311	295		Homo sapiens mRNA for KIAA1465 protein, partial cds	AB040898	278	199		Homo sapiens mRNA for KIAA1465 protein, partial cds	AB040898	682	382		Homo sapiens mRNA for KIAA1465 protein, partial cds	AB040898	1516	1036
Homo sapiens mRNA for retina specific protein PAL, complete cds	AB031547	266	485		Homo sapiens mRNA for retina specific protein PAL, complete cds	AB031547	274	685		Homo sapiens mRNA for retina specific protein PAL, complete cds	AB031547	394	267		Homo sapiens mRNA for retina specific protein PAL, complete cds	AB031547	4631	3302
Human mRNA for collagen VI alpha-1 C-terminal globular domain	X15880	744	1165		Human mRNA for collagen VI alpha-1 C-terminal globular domain	X15880	421	1736		Human mRNA for collagen VI alpha-1 C-terminal globular domain	X15880	468	289		Human mRNA for collagen VI alpha-1 C-terminal globular domain	X15880	44203	32526
Homo sapiens mRNA; cDNA DKFZp434K0621 (from clone DKFZp434K0621); partial cds	AL137461	246	295		Homo sapiens mRNA; cDNA DKFZp434K0621 (from clone DKFZp434K0621); partial cds	AL137461	267	239		Homo sapiens mRNA; cDNA DKFZp434K0621 (from clone DKFZp434K0621); partial cds	AL137461	414	266		Homo sapiens mRNA; cDNA DKFZp434K0621 (from clone DKFZp434K0621); partial cds	AL137461	1009	849
Homo sapiens chromosome 9 open reading frame 7 (C9ORF7), mRNA	NM_017586	661	963		Homo sapiens chromosome 9 open reading frame 7 (C9ORF7), mRNA	NM_017586	551	1603		Homo sapiens chromosome 9 open reading frame 7 (C9ORF7), mRNA	NM_017586	893	388		Homo sapiens chromosome 9 open reading frame 7 (C9ORF7), mRNA	NM_017586	19900	14423
Homo sapiens ninjurin 1; nerve injury-induced protein-1 (NINJ1) mRNA	NM_004148	732	910		Homo sapiens ninjurin 1; nerve injury-induced protein-1 (NINJ1) mRNA	NM_004148	423	1152		Homo sapiens ninjurin 1; nerve injury-induced protein-1 (NINJ1) mRNA	NM_004148	911	413		Homo sapiens ninjurin 1; nerve injury-induced protein-1 (NINJ1) mRNA	NM_004148	12169	7417
Homo sapiens BH-protocadherin (brain-heart) (PCDH7) mRNA	NM_002589	655	1503		Homo sapiens BH-protocadherin (brain-heart) (PCDH7) mRNA	NM_002589	309	629		Homo sapiens BH-protocadherin (brain-heart) (PCDH7) mRNA	NM_002589	1755	641		Homo sapiens BH-protocadherin (brain-heart) (PCDH7) mRNA	NM_002589	8939	3206
Homo sapiens map 18p11; 7cR from WI-5607 repeat region, complete sequence	AF064846	557	632		Homo sapiens map 18p11; 7cR from WI-5607 repeat region, complete sequence	AF064846	262	497		Homo sapiens map 18p11; 7cR from WI-5607 repeat region, complete sequence	AF064846	857	401		Homo sapiens map 18p11; 7cR from WI-5607 repeat region, complete sequence	AF064846	2576	799
Homo sapiens carboxypeptidase M (CPM), mRNA	NM_001874	294	214		Homo sapiens carboxypeptidase M (CPM), mRNA	NM_001874	154	179		Homo sapiens carboxypeptidase M (CPM), mRNA	NM_001874	240	252		Homo sapiens carboxypeptidase M (CPM), mRNA	NM_001874	813	367
Homo sapiens carboxypeptidase A2 (pancreatic) (CPA2) mRNA	NM_001869	288	238		Homo sapiens carboxypeptidase A2 (pancreatic) (CPA2) mRNA	NM_001869	198	187		Homo sapiens carboxypeptidase A2 (pancreatic) (CPA2) mRNA	NM_001869	340	605		Homo sapiens carboxypeptidase A2 (pancreatic) (CPA2) mRNA	NM_001869	657	342
Homo sapiens tripeptidyl peptidase II (TPP2) mRNA	NM_003291	1539	2980		Homo sapiens tripeptidyl peptidase II (TPP2) mRNA	NM_003291	242	127		Homo sapiens tripeptidyl peptidase II (TPP2) mRNA	NM_003291	4389	1363		Homo sapiens tripeptidyl peptidase II (TPP2) mRNA	NM_003291	10978	4330
Homo sapiens cDNA FLJ12888 fis, clone NT2RP2004081	AK022950	500	919		Homo sapiens cDNA FLJ12888 fis, clone NT2RP2004081	AK022950	312	575		Homo sapiens cDNA FLJ12888 fis, clone NT2RP2004081	AK022950	1307	384		Homo sapiens cDNA FLJ12888 fis, clone NT2RP2004081	AK022950	4039	1414
Homo sapiens chromosome 9 open reading frame 8 (C9ORF8), mRNA	NM_017587	220	256		Homo sapiens chromosome 9 open reading frame 8 (C9ORF8), mRNA	NM_017587	237	232		Homo sapiens chromosome 9 open reading frame 8 (C9ORF8), mRNA	NM_017587	368	323		Homo sapiens chromosome 9 open reading frame 8 (C9ORF8), mRNA	NM_017587	2170	1445
Homo sapiens hypothetical protein FLJ20027 (FLJ20027), mRNA	NM_017626	381	222		Homo sapiens hypothetical protein FLJ20027 (FLJ20027), mRNA	NM_017626	210	166		Homo sapiens hypothetical protein FLJ20027 (FLJ20027), mRNA	NM_017626	280	231		Homo sapiens hypothetical protein FLJ20027 (FLJ20027), mRNA	NM_017626	970	426
Homo sapiens 5,10-methylenetetrahydrofolate reductase (NADPH) (MTHFR), mRNA	NM_005957	364	269		Homo sapiens 5,10-methylenetetrahydrofolate reductase (NADPH) (MTHFR), mRNA	NM_005957	292	179		Homo sapiens 5,10-methylenetetrahydrofolate reductase (NADPH) (MTHFR), mRNA	NM_005957	361	239		Homo sapiens 5,10-methylenetetrahydrofolate reductase (NADPH) (MTHFR), mRNA	NM_005957	586	521
Homo sapiens cDNA FLJ14312 fis, clone PLACE3000322	AK024374	351	468		Homo sapiens cDNA FLJ14312 fis, clone PLACE3000322	AK024374	295	171		Homo sapiens cDNA FLJ14312 fis, clone PLACE3000322	AK024374	660	348		Homo sapiens cDNA FLJ14312 fis, clone PLACE3000322	AK024374	2127	1282
Homo sapiens glutaminase C (KIAA0838), mRNA	NM_014905	646	807		Homo sapiens glutaminase C (KIAA0838), mRNA	NM_014905	436	835		Homo sapiens glutaminase C (KIAA0838), mRNA	NM_014905	1035	486		Homo sapiens glutaminase C (KIAA0838), mRNA	NM_014905	4464	2073
Homo sapiens dimethylarginine dimethylaminohydrolase 1 (DDAH1), mRNA	NM_012137	414	650		Homo sapiens dimethylarginine dimethylaminohydrolase 1 (DDAH1), mRNA	NM_012137	288	272		Homo sapiens dimethylarginine dimethylaminohydrolase 1 (DDAH1), mRNA	NM_012137	778	491		Homo sapiens dimethylarginine dimethylaminohydrolase 1 (DDAH1), mRNA	NM_012137	3676	2218
Homo sapiens signal sequence receptor, beta (translocon-associated protein beta) (SSR2), mRNA	NM_003145	2774	5789		Homo sapiens signal sequence receptor, beta (translocon-associated protein beta) (SSR2), mRNA	NM_003145	832	5775		Homo sapiens signal sequence receptor, beta (translocon-associated protein beta) (SSR2), mRNA	NM_003145	6821	1943		Homo sapiens signal sequence receptor, beta (translocon-associated protein beta) (SSR2), mRNA	NM_003145	23917	6816
Homo sapiens alkaline phosphatase, placental (Regan isozyme) (ALPP) mRNA	NM_001632	656	894		Homo sapiens alkaline phosphatase, placental (Regan isozyme) (ALPP) mRNA	NM_001632	389	826		Homo sapiens alkaline phosphatase, placental (Regan isozyme) (ALPP) mRNA	NM_001632	1370	719		Homo sapiens alkaline phosphatase, placental (Regan isozyme) (ALPP) mRNA	NM_001632	3242	1653
Homo sapiens surfeit 5 (SURF5), mRNA	NM_006752	963	1689		Homo sapiens surfeit 5 (SURF5), mRNA	NM_006752	333	854		Homo sapiens surfeit 5 (SURF5), mRNA	NM_006752	1777	663		Homo sapiens surfeit 5 (SURF5), mRNA	NM_006752	5452	1664
Homo sapiens ephrin-A1 (EFNA1), mRNA	NM_004428	417	312		Homo sapiens ephrin-A1 (EFNA1), mRNA	NM_004428	234	204		Homo sapiens ephrin-A1 (EFNA1), mRNA	NM_004428	304	164		Homo sapiens ephrin-A1 (EFNA1), mRNA	NM_004428	615	414
Homo sapiens Drosophila retinal degeneration B (PITPNM) mRNA	NM_004910	664	829		Homo sapiens Drosophila retinal degeneration B (PITPNM) mRNA	NM_004910	208	358		Homo sapiens Drosophila retinal degeneration B (PITPNM) mRNA	NM_004910	906	358		Homo sapiens Drosophila retinal degeneration B (PITPNM) mRNA	NM_004910	1998	1194
Homo sapiens mRNA for ATPaseII, complete cds	AB013452	272	383		Homo sapiens mRNA for ATPaseII, complete cds	AB013452	247	308		Homo sapiens mRNA for ATPaseII, complete cds	AB013452	407	224		Homo sapiens mRNA for ATPaseII, complete cds	AB013452	916	577
Homo sapiens cDNA FLJ11364 fis, clone HEMBA1000264	AK021426	321	257		Homo sapiens cDNA FLJ11364 fis, clone HEMBA1000264	AK021426	283	267		Homo sapiens cDNA FLJ11364 fis, clone HEMBA1000264	AK021426	301	209		Homo sapiens cDNA FLJ11364 fis, clone HEMBA1000264	AK021426	452	337
Homo sapiens hypothetical protein FLJ10369 (FLJ10369), mRNA	NM_018073	429	740		Homo sapiens hypothetical protein FLJ10369 (FLJ10369), mRNA	NM_018073	233	500		Homo sapiens hypothetical protein FLJ10369 (FLJ10369), mRNA	NM_018073	787	437		Homo sapiens hypothetical protein FLJ10369 (FLJ10369), mRNA	NM_018073	2034	898
Homo sapiens hypothetical protein FLJ11198 (FLJ11198), mRNA	NM_018358	830	1131		Homo sapiens hypothetical protein FLJ11198 (FLJ11198), mRNA	NM_018358	246	291		Homo sapiens hypothetical protein FLJ11198 (FLJ11198), mRNA	NM_018358	1565	698		Homo sapiens hypothetical protein FLJ11198 (FLJ11198), mRNA	NM_018358	6108	2973
Homo sapiens Rh type C glycoprotein (RHCG), mRNA	NM_016321	394	314		Homo sapiens Rh type C glycoprotein (RHCG), mRNA	NM_016321	278	342		Homo sapiens Rh type C glycoprotein (RHCG), mRNA	NM_016321	489	364		Homo sapiens Rh type C glycoprotein (RHCG), mRNA	NM_016321	3198	2030
Homo sapiens mRNA for KIAA1427 protein, partial cds	AB037848	333	519		Homo sapiens mRNA for KIAA1427 protein, partial cds	AB037848	283	298		Homo sapiens mRNA for KIAA1427 protein, partial cds	AB037848	631	304		Homo sapiens mRNA for KIAA1427 protein, partial cds	AB037848	1366	1111
Homo sapiens soluble adenylyl cyclase (LOC55811), mRNA	NM_018417	416	352		Homo sapiens soluble adenylyl cyclase (LOC55811), mRNA	NM_018417	263	165		Homo sapiens soluble adenylyl cyclase (LOC55811), mRNA	NM_018417	285	233		Homo sapiens soluble adenylyl cyclase (LOC55811), mRNA	NM_018417	814	529
Homo sapiens solute carrier family 26 (sulfate transporter), member 2 (SLC26A2) mRNA	NM_000112	305	265		Homo sapiens solute carrier family 26 (sulfate transporter), member 2 (SLC26A2) mRNA	NM_000112	283	265		Homo sapiens solute carrier family 26 (sulfate transporter), member 2 (SLC26A2) mRNA	NM_000112	708	517		Homo sapiens solute carrier family 26 (sulfate transporter), member 2 (SLC26A2) mRNA	NM_000112	1207	447
Homo sapiens hypothetical protein FLJ20442 (FLJ20442), mRNA	NM_017823	3610	9159		Homo sapiens hypothetical protein FLJ20442 (FLJ20442), mRNA	NM_017823	614	4636		Homo sapiens hypothetical protein FLJ20442 (FLJ20442), mRNA	NM_017823	15178	3231		Homo sapiens hypothetical protein FLJ20442 (FLJ20442), mRNA	NM_017823	49843	9999
Homo sapiens cDNA: FLJ22714 fis, clone HSI13646	AK026367	3429	8248		Homo sapiens cDNA: FLJ22714 fis, clone HSI13646	AK026367	508	4186		Homo sapiens cDNA: FLJ22714 fis, clone HSI13646	AK026367	11531	2764		Homo sapiens cDNA: FLJ22714 fis, clone HSI13646	AK026367	36770	8533
[truncated: 15,684 more rows]

## Sheet: Clone 433-7
Slide 8					Slide 10					Slide 16					Slide 13
[truncated: 16,929 more rows]

## Sheet: Clone 433-14
Slide 2					Slide 3					Slide 5					Slide 19					Slide 20					Slide 18
[truncated: 16,929 more rows]

## Sheet: Clone 433-21
Slide 6					Slide 7					Slide 9					Slide 11					Slide 17					Slide 14
[truncated: 16,929 more rows]

## Sheet: Clone 433-26
Slide 21					Slide 22
[truncated: 16,929 more rows]
